# Supplementary material for: Exploiting residue-level and profile-level interface propensities for usage in binding sites prediction of proteins
Source: BMC Bioinformatics. 2007 May 5;8:147. doi: 10.1186/1471-2105-8-147 (PMC1885810; doi:10.1186/1471-2105-8-147)
Supplement: Additional file 1 — binary profile interface propensities. binary profile interface propensities of hetero-permanent complexes [file 1471-2105-8-147-S1.txt]

Supplement Material 1: binary profile interface propensities of hetero-permanent complexes.

The binary profiles are expressed in term of amino acid combination, because each combination of the twenty amino acids corresponds to a binary profile and vice versa (main body). 
An upper bound of 4 is set when the frequencies of binary profiles in the surface area are zero. 
A lower bound of -4 is set when the frequencies of binary profiles in the interface area are zero. 
There are two special binary profiles: NONE and OTHER. 
The NONE binary profiles means that none of the amino acid in the binary profile vector takes value of 1. 
OTHER is used to represent all the binary profiles that are not listed in the table.

The total number of binary profiles is 1559.

I	4
AGLN	4
AFLP	4
PQ	4
ACS	4
AFLMS	4
GNS	4
EGHNS	4
AGLNS	4
AKPRS	4
ACDGST	4
AEFGST	4
AEGIV	4
AFLV	4
ACGLV	4
CILMV	4
FGILMV	4
FHILMV	4
ACILPV	4
AFILMQV	4
AFILRV	4
FILMRV	4
ACLSV	4
ALNSV	4
DEILNSV	4
AFLTV	4
AGLTV	4
FILQTV	4
AILMQTV	4
AEGSTV	4
AGPSTV	4
AFLPSTV	4
AGRSTV	4
AKNRSTV	4
ILW	4
FILMVW	4
FGLY	4
AFLMY	4
FNTY	4
ACFILVY	4
AILMTVY	4
FGWY	4
FHILWY	4
FSWY	4
ILRTVWY	4
ADG	2.66185
AILRVY	2.32538
DEGQ	2.10223
ADENPS	2.10223
AEKPQS	2.10223
ALST	2.10223
AKLSTV	2.10223
FHWY	2.10223
FGILV	1.9687
DER	1.81455
AEKNR	1.81455
KQR	1.81455
DENQR	1.81455
EKRS	1.81455
AEGKPRS	1.81455
DEKNT	1.81455
AKNST	1.81455
APQST	1.81455
GILMV	1.81455
ILNRV	1.81455
IKLPRV	1.81455
AGLQSV	1.81455
AEILMTV	1.81455
AESTV	1.81455
AINSTV	1.81455
AFHLY	1.81455
FLMY	1.81455
FNY	1.81455
FHLWY	1.81455
AFLVWY	1.81455
AGL	1.63223
DEGP	1.63223
AGV	1.63223
EFHY	1.63223
L	1.40909
HL	1.40909
AEFKL	1.40909
DEFN	1.40909
HNQ	1.40909
EFKR	1.40909
KLMR	1.40909
DENR	1.40909
EGKNR	1.40909
HKNR	1.40909
EGKNPR	1.40909
KLQR	1.40909
ADEGNQR	1.40909
KNQR	1.40909
EKLPQR	1.40909
AEHKS	1.40909
FGLS	1.40909
ADELNS	1.40909
DEKLNS	1.40909
DEKNPS	1.40909
DEGKQS	1.40909
AEKNQS	1.40909
ADEGPQS	1.40909
DEKLNPQS	1.40909
ADEGRS	1.40909
EHKRS	1.40909
EKPRS	1.40909
AGKPRS	1.40909
DNPRS	1.40909
EHKQRS	1.40909
ADEIKNQRS	1.40909
ST	1.40909
ADEKLST	1.40909
NST	1.40909
AENST	1.40909
ADHNST	1.40909
ALNST	1.40909
AGLNST	1.40909
DEGKLNST	1.40909
ADGNQST	1.40909
AKLNQST	1.40909
AGHKRST	1.40909
AGNRST	1.40909
DEGKLNRST	1.40909
EKPRST	1.40909
ADGKNPRST	1.40909
ADEGV	1.40909
AKLMV	1.40909
AIKLMV	1.40909
AGILNV	1.40909
IKLPV	1.40909
ILMPV	1.40909
EIKLQV	1.40909
DEIKLQV	1.40909
AGILRV	1.40909
AILMRV	1.40909
AIKLMRV	1.40909
DEKNSV	1.40909
AGLNSV	1.40909
FILNSV	1.40909
AILPSV	1.40909
AFILPSV	1.40909
AELQSV	1.40909
AEFLQSV	1.40909
ADELNQSV	1.40909
AKLMRSV	1.40909
EKQRSV	1.40909
TV	1.40909
ALTV	1.40909
CILTV	1.40909
FILMTV	1.40909
AGILMTV	1.40909
AILMPTV	1.40909
AFLSTV	1.40909
ADEILSTV	1.40909
AEFILSTV	1.40909
ILTVW	1.40909
CFY	1.40909
EHY	1.40909
AEFLY	1.40909
FHLNY	1.40909
FLTY	1.40909
AFGLTY	1.40909
KLRTY	1.40909
AGSTY	1.40909
ADGNSTY	1.40909
AFHLVY	1.40909
AFILMVY	1.40909
FIKLMVY	1.40909
AFILPVY	1.40909
AFKLRVY	1.40909
AEIKLRVY	1.40909
AFGILSVY	1.40909
FILQTVY	1.40909
AFGWY	1.40909
ILVWY	1.40909
EFILVWY	1.40909
FHLY	1.2913
ACGS	1.27555
FHILVY	1.27555
ILMVY	1.27555
EGKQR	1.22676
AGKNRS	1.22676
AGILMV	1.22676
ACLSTV	1.22676
DELN	1.1214
R	1.1214
AGR	1.1214
DEHKNR	1.1214
DEKPR	1.1214
AEHKQR	1.1214
DEHKNQR	1.1214
GPS	1.1214
DEKPS	1.1214
ADEGQS	1.1214
ALMST	1.1214
DILV	1.1214
APV	1.1214
AFILPV	1.1214
AILMPV	1.1214
AFILMSV	1.1214
AILQTV	1.1214
Y	1.1214
FHLVY	1.1214
AILMVY	1.1214
AFILRVY	1.1214
ILTVY	1.1214
FLVWY	1.1214
ADGS	1.08366
AFGILV	1.05241
G	1.00362
AP	1.00362
DEGKQ	1.00362
AGKR	1.00362
FHRY	1.00362
AFILVWY	1.00362
AGSV	0.978303
ADGPS	0.939082
AEGKQRST	0.939082
FILMV	0.90831
DEKP	0.89826
EHKR	0.89826
ADES	0.89826
AILSV	0.876281
DEKQRS	0.84947
GILV	0.84947
ILSTV	0.833721
AEGST	0.795981
DENST	0.790046
FLVY	0.765949
ILMV	0.76039
A	0.715938
D	0.715938
ACG	0.715938
FG	0.715938
AFG	0.715938
AFIL	0.715938
DEKL	0.715938
AGKL	0.715938
EHN	0.715938
EGHN	0.715938
DEGKLN	0.715938
GP	0.715938
KP	0.715938
AGKLP	0.715938
ADEKNP	0.715938
ADEQ	0.715938
DEHQ	0.715938
AEKQ	0.715938
DEHKQ	0.715938
DEGHNQ	0.715938
ALR	0.715938
EIKLR	0.715938
KNR	0.715938
EHKNR	0.715938
EKPR	0.715938
AEKPR	0.715938
AKQR	0.715938
EKLNQR	0.715938
HS	0.715938
DEGHS	0.715938
ADEGHS	0.715938
ACGLS	0.715938
AFGLS	0.715938
ACGLMS	0.715938
DEHNS	0.715938
DEGHNS	0.715938
GHKNS	0.715938
ADEGHKNS	0.715938
ANPS	0.715938
AGQS	0.715938
AEGQS	0.715938
ADEHQS	0.715938
ADELQS	0.715938
ADEGKLQS	0.715938
DENQS	0.715938
ADERS	0.715938
ADENRS	0.715938
AKLQRS	0.715938
EKNQRS	0.715938
DEKPQRS	0.715938
AEGT	0.715938
DGNT	0.715938
ADENQT	0.715938
EKNRT	0.715938
DEGKNRT	0.715938
AGKQRT	0.715938
AFGST	0.715938
AGIST	0.715938
AKST	0.715938
DEGKST	0.715938
GNST	0.715938
ACGNST	0.715938
DKNST	0.715938
AEGKNST	0.715938
AEKPST	0.715938
AGKPST	0.715938
DEKNPQST	0.715938
AELRST	0.715938
ADENPRST	0.715938
DEKQRST	0.715938
AEGKNQRST	0.715938
AGIV	0.715938
CFILV	0.715938
DEFILV	0.715938
AEGILV	0.715938
AHILV	0.715938
ACILMV	0.715938
ADILMV	0.715938
AFIKLMV	0.715938
PV	0.715938
ALPV	0.715938
AILQV	0.715938
ADEKRV	0.715938
AFLRV	0.715938
ACGSV	0.715938
AFGLSV	0.715938
ACILSV	0.715938
ADILSV	0.715938
FILSV	0.715938
AFIKLSV	0.715938
AILMSV	0.715938
AGILMSV	0.715938
AEGPSV	0.715938
AEKQSV	0.715938
AILNQSV	0.715938
AGKRSV	0.715938
AGITV	0.715938
AEGLTV	0.715938
FILTV	0.715938
CFILTV	0.715938
ACFILTV	0.715938
AEFILTV	0.715938
ACGILTV	0.715938
AILNTV	0.715938
ADEKPTV	0.715938
IKLQTV	0.715938
EIKLQTV	0.715938
AEILRTV	0.715938
ACISTV	0.715938
AGISTV	0.715938
ADEGKSTV	0.715938
ADILSTV	0.715938
KLSTV	0.715938
AFGILMSTV	0.715938
ADGNSTV	0.715938
DEKPSTV	0.715938
ADLNPSTV	0.715938
AEGLQSTV	0.715938
AKRSTV	0.715938
AELRSTV	0.715938
AILRSTV	0.715938
AGILRSTV	0.715938
KRW	0.715938
ILVW	0.715938
AILVW	0.715938
ADEGY	0.715938
DEFHY	0.715938
FHNY	0.715938
FLNY	0.715938
FKLRY	0.715938
EHNRY	0.715938
AGSY	0.715938
AFLSY	0.715938
AFSTY	0.715938
FLMVY	0.715938
ILPVY	0.715938
EFILPVY	0.715938
FLRVY	0.715938
ACFILSVY	0.715938
ILMTVY	0.715938
AILSTVY	0.715938
WY	0.715938
AILMV	0.682602
AGPS	0.646945
ACLV	0.64183
FLWY	0.632556
ILV	0.622412
FILV	0.621627
FLY	0.605937
APS	0.598155
AGNS	0.590775
ADGNS	0.582407
AEILTV	0.582407
AFILSTV	0.582407
FILMVY	0.572837
DEKN	0.561787
AEST	0.561787
AFILTVY	0.561787
AILV	0.55967
EKR	0.548884
FILY	0.548884
AEGLST	0.533616
AGSTV	0.533616
ACILV	0.515267
AILVY	0.515267
AFILV	0.505643
EKLR	0.492794
EKNQR	0.492794
AEKQRT	0.492794
DEPST	0.492794
DNPST	0.492794
DENPST	0.492794
AGRST	0.492794
AFILTV	0.492794
AILPTV	0.492794
ILRTV	0.492794
AGST	0.481098
AGILV	0.441501
FWY	0.437225
FIL	0.428256
ADGN	0.428256
DGKN	0.428256
ADEP	0.428256
DEKR	0.428256
EGKR	0.428256
KLR	0.428256
DEKLR	0.428256
EKLQR	0.428256
ADEGKNQR	0.428256
DEGNPS	0.428256
DEGNQS	0.428256
ADEGKPRS	0.428256
AEKQST	0.428256
EKNRST	0.428256
AILNV	0.428256
ILSV	0.428256
ILTV	0.428256
ACILTV	0.428256
ILNTV	0.428256
AGILSTV	0.428256
AILNSTV	0.428256
ALPSTV	0.428256
FILMTVY	0.428256
AFLWY	0.428256
FILVY	0.422776
AILMTV	0.397484
ADST	0.379466
DNST	0.379466
IKLMV	0.379466
ALSTV	0.379466
AFLY	0.379466
AFILMV	0.367631
AST	0.348213
AELSTV	0.328172
AILSTV	0.322034
ADEGL	0.310473
DENP	0.310473
ADEKPR	0.310473
GKPR	0.310473
DEKNPR	0.310473
ADEKLPQR	0.310473
DES	0.310473
DGNS	0.310473
AGHNS	0.310473
DEGHKNS	0.310473
AEGNQS	0.310473
AGKRS	0.310473
AKNRS	0.310473
AEKNRS	0.310473
DENPRS	0.310473
ADEGKLQRS	0.310473
ADEGNQRS	0.310473
DEGNT	0.310473
KLRT	0.310473
AEKLST	0.310473
ADEGKNPST	0.310473
ADKNRST	0.310473
AGKNRST	0.310473
DEKLNRST	0.310473
AGPRST	0.310473
DEGKNQRST	0.310473
AGLV	0.310473
AEILV	0.310473
FILQV	0.310473
KLRV	0.310473
AEIKLMRV	0.310473
AEKLQRV	0.310473
ALSV	0.310473
AFILSV	0.310473
ADEILTV	0.310473
EIKLTV	0.310473
AFILMTV	0.310473
EIKQRTV	0.310473
ASTV	0.310473
ACGSTV	0.310473
ANSTV	0.310473
APSTV	0.310473
DEFY	0.310473
AFILY	0.310473
FLQY	0.310473
FLSY	0.310473
ILVY	0.310473
FIKLVY	0.310473
FILRVY	0.310473
FILTVY	0.310473
AGS	0.299638
AILTV	0.287483
AIKLV	0.274105
ACFILV	0.263953
DEKQ	0.253314
EHKQR	0.245934
EKQRS	0.245934
EILV	0.245934
ADEGN	0.205112
KR	0.205112
AEGKQR	0.205112
EKPQR	0.205112
EGKQRS	0.205112
EILTV	0.205112
AEKQRSTV	0.205112
ADEST	0.176941
DEGNS	0.156322
AEKRT	0.156322
DEKNQRST	0.156322
AILRV	0.156322
IKLRTV	0.156322
ALNSTV	0.156322
AEP	0.153152
ADEG	0.128151
EKQRT	0.128151
AGILSV	0.109802
EKQR	0.105029
AEKQRS	0.0997516
DE	0.0968985
ILPV	0.0968985
DEKNRST	0.087329
AFILVY	0.0653501
ADE	0.0227905
DG	0.0227905
EG	0.0227905
ACL	0.0227905
DEL	0.0227905
FL	0.0227905
EKL	0.0227905
AEGKL	0.0227905
GKN	0.0227905
ADEGHKN	0.0227905
EP	0.0227905
FP	0.0227905
AFP	0.0227905
HP	0.0227905
AKP	0.0227905
AGKP	0.0227905
AGQ	0.0227905
DEKLMQ	0.0227905
DENQ	0.0227905
DEKNQ	0.0227905
DGKNQ	0.0227905
DEGKNQ	0.0227905
ADEGKR	0.0227905
AEGLR	0.0227905
AEKLR	0.0227905
AEFKLR	0.0227905
AEGKLR	0.0227905
ADGNR	0.0227905
DEGHKNR	0.0227905
GKLNR	0.0227905
APR	0.0227905
EKLPR	0.0227905
ADEKNPR	0.0227905
DEQR	0.0227905
ADEQR	0.0227905
ADEHQR	0.0227905
ADEHKQR	0.0227905
DGKNQR	0.0227905
KPQR	0.0227905
DEKNPQR	0.0227905
DEGKNPQR	0.0227905
S	0.0227905
ACDS	0.0227905
AFGS	0.0227905
EKS	0.0227905
ADEHKS	0.0227905
AEGNS	0.0227905
AGKNS	0.0227905
AGKPS	0.0227905
AKLPS	0.0227905
ADEKLPS	0.0227905
NPS	0.0227905
ADEGNPS	0.0227905
ADEKNPS	0.0227905
ADEGHKQS	0.0227905
ADEGLQS	0.0227905
ADEGNQS	0.0227905
GHNQS	0.0227905
ADGKNQS	0.0227905
AEGKNQS	0.0227905
DEKLNQS	0.0227905
EGKPQS	0.0227905
DENPQS	0.0227905
GKRS	0.0227905
ADGKRS	0.0227905
EGKRS	0.0227905
DEGKRS	0.0227905
AEGKLRS	0.0227905
ANRS	0.0227905
ADEGNRS	0.0227905
EGKNRS	0.0227905
DEHKNRS	0.0227905
ADGKNPRS	0.0227905
ADEQRS	0.0227905
KQRS	0.0227905
AGKQRS	0.0227905
ADKLQRS	0.0227905
AEGKLQRS	0.0227905
EGKNQRS	0.0227905
ADEGIKNQRS	0.0227905
ADEGKLNQRS	0.0227905
AEKPQRS	0.0227905
ADEKPQRS	0.0227905
AEKNPQRS	0.0227905
DEKNPQRS	0.0227905
T	0.0227905
CT	0.0227905
ADEGKT	0.0227905
ADENT	0.0227905
ADEGNT	0.0227905
ADEKPT	0.0227905
ADEQT	0.0227905
DEHQT	0.0227905
DEKQT	0.0227905
KRT	0.0227905
KNRT	0.0227905
ADEKNRT	0.0227905
ADEKQRT	0.0227905
DEGKQRT	0.0227905
DEKPQRT	0.0227905
HST	0.0227905
AHST	0.0227905
EGKST	0.0227905
ACLST	0.0227905
AGLST	0.0227905
ADEGLST	0.0227905
AIKLST	0.0227905
DEHNST	0.0227905
DEGHNST	0.0227905
AINST	0.0227905
AGKNST	0.0227905
EHKNST	0.0227905
ADGHKNST	0.0227905
ADEGHKNST	0.0227905
AGPST	0.0227905
AKPST	0.0227905
ADELPST	0.0227905
AEKNPST	0.0227905
AEGKNPST	0.0227905
AQST	0.0227905
ADQST	0.0227905
AEQST	0.0227905
DEGQST	0.0227905
AGLQST	0.0227905
AKLQST	0.0227905
AGKRST	0.0227905
KLRST	0.0227905
AKLRST	0.0227905
AEIKLRST	0.0227905
FLMRST	0.0227905
AEPRST	0.0227905
DEKLPRST	0.0227905
ADEGKNPRST	0.0227905
EHKQRST	0.0227905
ADEKLQRST	0.0227905
AEKLNQRST	0.0227905
AKPQRST	0.0227905
ADEKNPQRST	0.0227905
EIV	0.0227905
AELV	0.0227905
DEILV	0.0227905
ADEILV	0.0227905
DFILV	0.0227905
AFLMV	0.0227905
DILNV	0.0227905
HILNV	0.0227905
CLPV	0.0227905
DEILPV	0.0227905
ADEIKLPV	0.0227905
EILQV	0.0227905
AEILQV	0.0227905
AEIKLQV	0.0227905
AILMQV	0.0227905
AEKRV	0.0227905
DEKRV	0.0227905
EGKRV	0.0227905
EKLRV	0.0227905
ADEKLRV	0.0227905
ILMRV	0.0227905
AILPRV	0.0227905
EIKQRV	0.0227905
KLQRV	0.0227905
AEIKLQRV	0.0227905
ADESV	0.0227905
AISV	0.0227905
AEILSV	0.0227905
FILMSV	0.0227905
DENSV	0.0227905
AGNSV	0.0227905
AGLPSV	0.0227905
IKLPSV	0.0227905
ADEQSV	0.0227905
ADEKNRSV	0.0227905
ADEKQRSV	0.0227905
AEIKLQRSV	0.0227905
AEGITV	0.0227905
DILTV	0.0227905
GILTV	0.0227905
AEGKLTV	0.0227905
IKLTV	0.0227905
FILPTV	0.0227905
AGILPTV	0.0227905
EILRTV	0.0227905
IKLPRTV	0.0227905
AEKQRTV	0.0227905
ADLSTV	0.0227905
AEILSTV	0.0227905
AEGILSTV	0.0227905
AIKLSTV	0.0227905
ALMSTV	0.0227905
ILMSTV	0.0227905
AILMSTV	0.0227905
AEGNSTV	0.0227905
AGLNSTV	0.0227905
AGIPSTV	0.0227905
AEQSTV	0.0227905
ADEQSTV	0.0227905
AILQSTV	0.0227905
AEKLNQSTV	0.0227905
ADEKNRSTV	0.0227905
ADEKNPRSTV	0.0227905
ADEKNQRSTV	0.0227905
FLVW	0.0227905
FILVW	0.0227905
ALSVW	0.0227905
DEY	0.0227905
DFGY	0.0227905
DEFGY	0.0227905
AFHY	0.0227905
DENY	0.0227905
HNY	0.0227905
FPY	0.0227905
FLPY	0.0227905
FRY	0.0227905
FLRY	0.0227905
FLMRY	0.0227905
FIVY	0.0227905
AFGLVY	0.0227905
ADILVY	0.0227905
EILVY	0.0227905
FILNVY	0.0227905
AFLTVY	0.0227905
FHILTVY	0.0227905
RWY	0.0227905
FILMVWY	0.0227905
ACGLSV	0
DEGKNRST	-0.0111111
AGLSTV	-0.0123009
ADEGNS	-0.0180316
ADEKQST	-0.0572523
ILMTV	-0.0572523
ADEGKRS	-0.0725198
ADEGKST	-0.0725198
APST	-0.0725198
AGLSV	-0.0725198
ADEKQRS	-0.0846299
AG	-0.0864089
OTHER	-0.0879064
DEP	-0.0949927
ADEGKNRS	-0.0949927
FILPV	-0.0949927
AEGLSTV	-0.114993
ADEKNQ	-0.13136
AEGS	-0.13136
DENS	-0.13136
ADEGPST	-0.13136
ADEGKNST	-0.142084
AEKQR	-0.154416
ANST	-0.159531
ADEKNQST	-0.159531
HILV	-0.159531
DEKQR	-0.18693
E	-0.200353
DEH	-0.200353
ADEGK	-0.200353
ADEN	-0.200353
ADEKP	-0.200353
ADEKLQ	-0.200353
AEKR	-0.200353
DEKNQR	-0.200353
ADEKS	-0.200353
DGKNS	-0.200353
DENPS	-0.200353
DEGKNPS	-0.200353
DEQS	-0.200353
EKNRS	-0.200353
ACST	-0.200353
AGKST	-0.200353
DEGKNST	-0.200353
ADEKPST	-0.200353
ADEGKPST	-0.200353
AEGKRST	-0.200353
DENRST	-0.200353
CILV	-0.200353
ILMQV	-0.200353
FILRV	-0.200353
AEKLRV	-0.200353
EIKLRV	-0.200353
AEIKLRV	-0.200353
AIKLTV	-0.200353
ALPTV	-0.200353
ADEKNQSTV	-0.200353
EKQRSTV	-0.200353
AEIKLQRSTV	-0.200353
DEKNS	-0.249143
DEGN	-0.264892
AEGNST	-0.264892
DEKNPST	-0.264892
DEKNRS	-0.295663
AGNST	-0.325516
ADEKQS	-0.328608
K	-0.382675
AGK	-0.382675
AL	-0.382675
AEGL	-0.382675
KLM	-0.382675
GN	-0.382675
DGN	-0.382675
DGHN	-0.382675
AGKN	-0.382675
ALP	-0.382675
HQ	-0.382675
ADEKLR	-0.382675
GKLR	-0.382675
IKLR	-0.382675
AGPR	-0.382675
AKLQR	-0.382675
AEKNQR	-0.382675
GS	-0.382675
AGKS	-0.382675
ALS	-0.382675
ACLS	-0.382675
AGLS	-0.382675
ADEGKLS	-0.382675
ADEGHNS	-0.382675
AEKPS	-0.382675
EGKPS	-0.382675
AEKLQS	-0.382675
ADEKRS	-0.382675
AGKLRS	-0.382675
ADEGKLRS	-0.382675
AGNRS	-0.382675
DGKNRS	-0.382675
AEGKNRS	-0.382675
DEKLNRS	-0.382675
AEGKLNRS	-0.382675
EKLQRS	-0.382675
AEKLQRS	-0.382675
AEHKNQRS	-0.382675
EKLNQRS	-0.382675
ADEGKPQRS	-0.382675
DEKT	-0.382675
APT	-0.382675
ADEKNQT	-0.382675
DEKNRT	-0.382675
EKPRT	-0.382675
ACGST	-0.382675
AEKST	-0.382675
AEGKLST	-0.382675
DHNST	-0.382675
GKNST	-0.382675
DELNST	-0.382675
EKPST	-0.382675
ANPST	-0.382675
ADGNPST	-0.382675
EKQST	-0.382675
AEKNQST	-0.382675
EGKNQST	-0.382675
AEPQST	-0.382675
GKRST	-0.382675
DEGKRST	-0.382675
DEGNRST	-0.382675
ADEGNRST	-0.382675
ADEGKNRST	-0.382675
ADEKNPRST	-0.382675
EGKQRST	-0.382675
ADEFILV	-0.382675
HILMV	-0.382675
DEPV	-0.382675
EIKLPV	-0.382675
AGLRV	-0.382675
FIKLRV	-0.382675
AEKQRV	-0.382675
ADEGSV	-0.382675
AFGILSV	-0.382675
AILQSV	-0.382675
AFIKLTV	-0.382675
IKLMTV	-0.382675
EIKLNTV	-0.382675
ADESTV	-0.382675
AKSTV	-0.382675
AEKSTV	-0.382675
LSTV	-0.382675
ACILSTV	-0.382675
FILSTV	-0.382675
AEKLSTV	-0.382675
AEKRSTV	-0.382675
ALRSTV	-0.382675
AEKNRSTV	-0.382675
FW	-0.382675
GY	-0.382675
AGY	-0.382675
FHY	-0.382675
AEILVY	-0.382675
FILPVY	-0.382675
AILSVY	-0.382675
FILWY	-0.382675
FILVWY	-0.382675
ADEKNQR	-0.429195
ADEGS	-0.436742
ADENST	-0.447213
AEKRS	-0.454134
DEKQS	-0.462718
AEGKRS	-0.462718
DEKNQRS	-0.462718
ADENS	-0.488036
ADEQS	-0.488036
DEKNST	-0.488036
EKQRST	-0.488036
ADEKNRS	-0.507838
DEGKNRS	-0.507838
AEKRST	-0.507838
ADEGKNS	-0.516206
AILPV	-0.516206
LP	-0.536826
ADEKNR	-0.536826
ADEGKNPS	-0.536826
ADEKLQS	-0.536826
DENRS	-0.536826
ADEKLQRS	-0.536826
AEKNQRS	-0.536826
DGKNST	-0.536826
EFILV	-0.536826
AGISV	-0.536826
AILRTV	-0.536826
ACSTV	-0.536826
DEGKNS	-0.549729
DEG	-0.583346
ADEGKQR	-0.583346
ADEGKS	-0.583346
ADEKQR	-0.613199
AC	-0.670357
GK	-0.670357
GL	-0.670357
ADEGP	-0.670357
AEKP	-0.670357
AEGKP	-0.670357
ADEGKP	-0.670357
DEKPQ	-0.670357
ADEKPQ	-0.670357
AEGKR	-0.670357
DEKPQR	-0.670357
DEGS	-0.670357
DEHKNS	-0.670357
DEPS	-0.670357
AEGPS	-0.670357
AKPS	-0.670357
ALPS	-0.670357
ADEGKNQS	-0.670357
DEKNPQS	-0.670357
AEGKNQRS	-0.670357
DET	-0.670357
AEKLQRT	-0.670357
DEKNQRT	-0.670357
AEKNST	-0.670357
AKRST	-0.670357
ADEKLRST	-0.670357
ADENRST	-0.670357
ADGKNRST	-0.670357
ADEKPRST	-0.670357
KNPRST	-0.670357
EKNQRST	-0.670357
ADEKLNQRST	-0.670357
ALV	-0.670357
FLV	-0.670357
ADGILV	-0.670357
AFIKLV	-0.670357
FILNV	-0.670357
AIKLQV	-0.670357
IKLRV	-0.670357
AGKSV	-0.670357
AGLMSV	-0.670357
AILRSV	-0.670357
AEKQRSV	-0.670357
AGILTV	-0.670357
AEILQTV	-0.670357
EKQRTV	-0.670357
EILSTV	-0.670357
AIKLRSTV	-0.670357
ADEKQRSTV	-0.670357
EFILVY	-0.670357
FGILVY	-0.670357
AFILSVY	-0.670357
ADEGST	-0.7504
ADEGNST	-0.7504
ADEKNRST	-0.7504
AIKLRV	-0.7504
AEGKST	-0.765667
DEGNST	-0.765667
EKNR	-0.78814
DEKNR	-0.78814
ADEKPQR	-0.78814
AGRS	-0.78814
ADEGKNQST	-0.78814
AEKNQRST	-0.78814
AEKLQRSV	-0.78814
DEKS	-0.824508
ADEGKQS	-0.824508
AEGKQRS	-0.824508
DEGK	-0.893501
AGN	-0.893501
EGP	-0.893501
ADEKQ	-0.893501
GKR	-0.893501
DEGNR	-0.893501
DEGKQR	-0.893501
DEKLQR	-0.893501
AEKPQR	-0.893501
AS	-0.893501
AEGKNS	-0.893501
AEGKPS	-0.893501
AGLPS	-0.893501
APRS	-0.893501
DEKNPRS	-0.893501
AEHKQRS	-0.893501
GKNQRS	-0.893501
ADEGKNQRS	-0.893501
ADNST	-0.893501
AEGKPST	-0.893501
KNRST	-0.893501
AEKNRST	-0.893501
FHILV	-0.893501
ILNV	-0.893501
EIKLQRV	-0.893501
ADELSTV	-0.893501
AFILVW	-0.893501
AILTVY	-0.893501
FRWY	-0.893501
AGP	-0.958039
DEGKNQRS	-0.958039
ADEKRST	-0.958039
DEK	-0.988811
ADEKPS	-0.988811
DEGKNQS	-0.988811
ADGST	-0.988811
DEGNP	-1.07582
ADEGKQ	-1.07582
AKLR	-1.07582
AEGKS	-1.07582
ADEKLNS	-1.07582
AEKQS	-1.07582
AEGKQS	-1.07582
ADEGKQRS	-1.07582
ADEKLNQRS	-1.07582
DEST	-1.07582
DEGKNQST	-1.07582
KRST	-1.07582
ADEGKNQRST	-1.07582
ADILV	-1.07582
AGILPV	-1.07582
EIKLRTV	-1.07582
AILPSTV	-1.07582
AEKLQRSTV	-1.07582
FY	-1.07582
ADEKNST	-1.12989
AEKQRST	-1.12989
ADEKLQR	-1.15587
ADEKPQS	-1.15587
DEKRS	-1.15587
ILQV	-1.15587
DEN	-1.22997
P	-1.22997
AEKLRS	-1.22997
ADEKPRS	-1.22997
AEKLNQRS	-1.22997
ADEKQRST	-1.22997
IKLV	-1.22997
ILRV	-1.22997
EIKLQRTV	-1.22997
AFLVY	-1.22997
FILSVY	-1.22997
ADEKR	-1.29897
DEGKN	-1.3635
DEGKNQR	-1.3635
ADEPS	-1.3635
ADEGKPS	-1.3635
ADEPST	-1.3635
DEKRST	-1.3635
ADEKNQRS	-1.42413
ADEKN	-1.48129
AEKLQR	-1.48129
AEIKLV	-1.48129
ILPTV	-1.48129
ADEKNQRST	-1.51766
AEG	-1.58665
AEKPRS	-1.58665
ADEKNPST	-1.58665
FIKLV	-1.58665
DGNST	-1.68196
ADGNST	-1.68196
ADEKST	-1.76897
DEKNQS	-1.92312
ADEKNQS	-2.17444
ADEK	-4
EL	-4
AEL	-4
AFL	-4
ACGL	-4
ADGL	-4
FGL	-4
AIKL	-4
N	-4
EGN	-4
AEGN	-4
DEHN	-4
ADGKN	-4
ADEGKN	-4
ADEGKLN	-4
AEGP	-4
EKP	-4
FILMP	-4
DNP	-4
ADENP	-4
DGNP	-4
ADEGNP	-4
ADEGKNP	-4
DEQ	-4
GQ	-4
AEGQ	-4
EKQ	-4
AELQ	-4
DEKLQ	-4
DEGNQ	-4
DEHNQ	-4
ADEGKNQ	-4
AEPQ	-4
ADEPQ	-4
AEKPQ	-4
ADEKNPQ	-4
ADEGKNPQ	-4
AKR	-4
DEGKR	-4
AEIKLR	-4
AEGIKLR	-4
GKNR	-4
AGKNR	-4
DGKNR	-4
DEGKNR	-4
ADEGKNR	-4
AEGKPR	-4
EKNPR	-4
AKLMQR	-4
GKNQR	-4
EGKNQR	-4
ADEKLNQR	-4
AKPQR	-4
ADEGNPQR	-4
AES	-4
DGS	-4
AGHS	-4
AEKS	-4
ADGKS	-4
DEGKS	-4
AFLS	-4
AEGLS	-4
AGILS	-4
AKLS	-4
AEGKLS	-4
ANS	-4
DNS	-4
ADNS	-4
AENS	-4
DHNS	-4
AEKNS	-4
ADEKNS	-4
ADGKNS	-4
ADEGLNS	-4
DEGKLNS	-4
PS	-4
AEPS	-4
ACGPS	-4
DEGPS	-4
ADEGPS	-4
AGIPS	-4
DEGKPS	-4
ADEGLPS	-4
ADEGKLPS	-4
GNPS	-4
AGNPS	-4
ADGNPS	-4
ADEKLNPS	-4
DEGQS	-4
AEGKLQS	-4
ADENQS	-4
DGNQS	-4
ADGNQS	-4
EGKNQS	-4
ADEKLNQS	-4
AEPQS	-4
ADEPQS	-4
ADEGKPQS	-4
ADEGKNPQS	-4
GRS	-4
AEGRS	-4
KRS	-4
AKRS	-4
AEHKRS	-4
AGLRS	-4
ADEKLRS	-4
AEGNRS	-4
DEGNRS	-4
KNRS	-4
ADGKNRS	-4
ADEHKNRS	-4
AEKLNRS	-4
ADEKLNRS	-4
DEKPRS	-4
AGLPRS	-4
ADEGNPRS	-4
KNPRS	-4
ADEKNPRS	-4
AKQRS	-4
ADEHKQRS	-4
AGKNQRS	-4
DGKNQRS	-4
ADEHKNQRS	-4
DEGHKNQRS	-4
ADEKLPQRS	-4
EKNPQRS	-4
ADEKNPQRS	-4
ADET	-4
AGT	-4
ADEGT	-4
ADEKT	-4
LT	-4
ADEKLT	-4
DEGKNT	-4
DEKNPT	-4
DEQT	-4
ADEKQT	-4
ADEKRT	-4
EHKRT	-4
ADEKLNRT	-4
ADEKPRT	-4
KQRT	-4
DEKQRT	-4
ADEGKQRT	-4
ADEKLQRT	-4
EKNQRT	-4
ADEKNQRT	-4
GST	-4
EKST	-4
DEKST	-4
ENST	-4
AHNST	-4
ADGKNST	-4
EGKNST	-4
DEGLNST	-4
AEGKLNST	-4
DPST	-4
ADPST	-4
AEPST	-4
DGPST	-4
AEGPST	-4
LPST	-4
AGLPST	-4
ADENPST	-4
AGNPST	-4
DGNPST	-4
DEGNPST	-4
ADEGNPST	-4
DEQST	-4
DEKQST	-4
AEGKQST	-4
ADEGKQST	-4
AELQST	-4
AEKLQST	-4
ADENQST	-4
AEGNQST	-4
DEGNQST	-4
DEKNQST	-4
AEGKNQST	-4
ADEKLNQST	-4
ADEGKPQST	-4
ARST	-4
EKRST	-4
ADEGKRST	-4
AEHKRST	-4
ADGNRST	-4
AEGNRST	-4
AKNRST	-4
DKNRST	-4
AEGKNRST	-4
ADEHKNRST	-4
KLNRST	-4
ADEKLNRST	-4
ADEGKPRST	-4
ANPRST	-4
AKQRST	-4
DEGKQRST	-4
ADEGKQRST	-4
AEKLQRST	-4
DEKLQRST	-4
DEGKLQRST	-4
KNQRST	-4
AKNQRST	-4
GKNQRST	-4
ADEKPQRST	-4
DEKNPQRST	-4
ADEKLNPQRST	-4
V	-4
ADEV	-4
ACGV	-4
AEGV	-4
DEIV	-4
ADEIV	-4
ADEKV	-4
LV	-4
ADELV	-4
ACGILV	-4
AEHILV	-4
AFHILV	-4
EIKLV	-4
AGIKLV	-4
LMV	-4
FLMV	-4
DILMV	-4
EILMV	-4
AEILMV	-4
CFILMV	-4
ACFILMV	-4
AEIKLMV	-4
FIKLMV	-4
DENV	-4
DEINV	-4
AFILNV	-4
AEPV	-4
LPV	-4
ADILPV	-4
AEILPV	-4
GILPV	-4
AIKLPV	-4
FIKLPV	-4
DEKNPV	-4
ADEKQV	-4
AFILQV	-4
AEIKRV	-4
AEILRV	-4
ADEIKLRV	-4
AGIKLRV	-4
AKLPRV	-4
AEKLPRV	-4
ADEKLPRV	-4
EKQRV	-4
DEKQRV	-4
ADEKQRV	-4
ILQRV	-4
AKLQRV	-4
EKLQRV	-4
IKLQRV	-4
ADEIKLQRV	-4
ASV	-4
ACSV	-4
ADGSV	-4
AEGSV	-4
AEGLSV	-4
ADEGLSV	-4
AKLSV	-4
AGKLSV	-4
AEGKLSV	-4
AIKLSV	-4
AEIKLSV	-4
ILMSV	-4
ILNSV	-4
AGPSV	-4
ILPSV	-4
AGILPSV	-4
AEGQSV	-4
AEGKLQSV	-4
AEKRSV	-4
ADEKRSV	-4
AKLRSV	-4
AGKLRSV	-4
AEGKLRSV	-4
AIKLRSV	-4
AEIKLRSV	-4
AGTV	-4
AFGILTV	-4
AEIKLTV	-4
ILMNTV	-4
AEILPTV	-4
AFILPTV	-4
AEKQTV	-4
EILQTV	-4
KLRTV	-4
AEKLRTV	-4
AIKLRTV	-4
AEKLQRTV	-4
ACDGSTV	-4
AISTV	-4
AIKSTV	-4
ACGLSTV	-4
AFGILSTV	-4
AEIKLSTV	-4
DEIKLSTV	-4
AGIKLSTV	-4
AGILMSTV	-4
ADNSTV	-4
AGNSTV	-4
AFLNSTV	-4
ADGLNSTV	-4
ILNSTV	-4
AGLPSTV	-4
ACILPSTV	-4
ANPSTV	-4
ADEKNPSTV	-4
AIQSTV	-4
ARSTV	-4
EKRSTV	-4
EIKRSTV	-4
AEKLRSTV	-4
EIKLRSTV	-4
DEKNRSTV	-4
AHKQRSTV	-4
EHIKLQRSTV	-4
W	-4
FLW	-4
ADEGKPSW	-4
IKLVW	-4
AFILMVW	-4
AILPVW	-4
FILTVW	-4
AFY	-4
FGY	-4
CFLY	-4
EFLY	-4
CFILY	-4
FHILY	-4
FKLY	-4
EHNY	-4
AEFLQY	-4
EKRY	-4
AEKRY	-4
AEFGLRY	-4
DHKNQRY	-4
FSY	-4
HNRSY	-4
DEGKNRSY	-4
ASTY	-4
HLSTY	-4
DENSTY	-4
FVY	-4
AFVY	-4
ACILVY	-4
AEFILVY	-4
AFHILVY	-4
FKLVY	-4
IKLVY	-4
FILQVY	-4
EILRVY	-4
EILTVY	-4
AFGILTVY	-4
AIKLTVY	-4
AFILSTVY	-4
AFWY	-4
FIWY	-4
FLTWY	-4
FHILVWY	-4
