# Supplementary material for: Exploiting residue-level and profile-level interface propensities for usage in binding sites prediction of proteins
Source: BMC Bioinformatics. 2007 May 5;8:147. doi: 10.1186/1471-2105-8-147 (PMC1885810; doi:10.1186/1471-2105-8-147)
Supplement: Additional file 2 — binary profile interface propensities. binary profile interface propensities of hetero-transient complexes [file 1471-2105-8-147-S2.txt]

Supplement Material 2: binary profile interface propensities of hetero-transient complexes.
The total number of binary profiles is 4663.
EGH	4
FKLM	4
AFLN	4
HLMQ	4
AKLMQ	4
EHINQ	4
EFIKLR	4
ADGKPR	4
CKQR	4
AGKLPQR	4
ACDEGS	4
ALMS	4
ADEGINS	4
DEGHKNPS	4
ADEHQS	4
ALQS	4
AFLQS	4
DEFKLNRS	4
AEGLQRS	4
DHNQRS	4
ADEIKLNQRS	4
AFKLRT	4
EGKLQRT	4
DGILST	4
AEGHNST	4
DLNPST	4
AGLNPRST	4
GKV	4
AEGKV	4
AELRV	4
GIKLQRV	4
DEGIKLQRV	4
ACFGLSV	4
HILSV	4
AFGILMSV	4
AELQSV	4
AEGILQSV	4
AEGKLNRSV	4
AFGILMTV	4
HILMTV	4
DNPTV	4
HIKLRTV	4
EILQRTV	4
AFNSTV	4
HILNSTV	4
AEIKLNSTV	4
AHIKRSTV	4
ANRSTV	4
KW	4
NW	4
ASW	4
RSW	4
ADEGKLRSW	4
AILSVW	4
EHLY	4
DFGHLY	4
HNY	4
HPY	4
FQY	4
AEIKLQY	4
ADFSY	4
EHSY	4
AGLSY	4
AFHLSY	4
CFLMSTY	4
DELVY	4
ACFLVY	4
AGLVY	4
AFHILMVY	4
FILMRVY	4
AGILPSVY	4
AFGILTVY	4
EFILSTVY	4
ILMSTVY	4
AFILMSTVY	4
EFIKLRSTVY	4
FHLMWY	4
RWY	4
FLRWY	4
AFSWY	4
ADEGPSWY	4
ADEGPSTWY	4
FILNVWY	4
ILSTVWY	4
EFIKLSTVY	2.62321
CDE	2.40007
LQ	2.40007
DGKR	2.40007
ADEFKQR	2.40007
AGPQS	2.40007
AGHKRST	2.40007
AFSTV	2.40007
ELSTV	2.40007
AFGLSTV	2.40007
EHKQRY	2.40007
LNRSTWY	2.40007
ACFL	2.11238
FHL	2.11238
AGLR	2.11238
DGNQS	2.11238
AGKLPRS	2.11238
DHKNQRS	2.11238
AKLQRT	2.11238
AEFGLST	2.11238
AGMST	2.11238
EGKNST	2.11238
ADEKLNPQST	2.11238
ANQRST	2.11238
ACGV	2.11238
AEGLV	2.11238
NV	2.11238
AEIKLMQV	2.11238
ALMSV	2.11238
AFLMTV	2.11238
AGPTV	2.11238
KLQRTV	2.11238
ADEISTV	2.11238
DILSTV	2.11238
DEINSTV	2.11238
LNSTV	2.11238
AKLNSTV	2.11238
ADNPSTV	2.11238
AILMQSTV	2.11238
AEKLNQSTV	2.11238
AGLRSTV	2.11238
AFLPY	2.11238
EHRY	2.11238
FGLRY	2.11238
DNSY	2.11238
ADEFGNSY	2.11238
AFHRSY	2.11238
DEGHKNRSY	2.11238
AEGKLNQRSY	2.11238
FHLTY	2.11238
AFLSTY	2.11238
AGNSTY	2.11238
ADEGNSTY	2.11238
ADPST	1.9946
EGPQ	1.93006
AFST	1.93006
ADEHST	1.93006
ADEKRV	1.93006
AFILMSTV	1.93006
CD	1.70692
DEI	1.70692
DEFK	1.70692
ADL	1.70692
ACDL	1.70692
FHIL	1.70692
DEFN	1.70692
ADEGLN	1.70692
DEGHLN	1.70692
DEMN	1.70692
DEHP	1.70692
ADEGLP	1.70692
ADEGKLP	1.70692
LMP	1.70692
ADNP	1.70692
ADEGKNPQ	1.70692
AR	1.70692
AGHKR	1.70692
EFKLR	1.70692
ADEFKLR	1.70692
ADEIKNR	1.70692
LNR	1.70692
AGKLNR	1.70692
AEGKLNR	1.70692
AGHKQR	1.70692
ELQR	1.70692
EKMQR	1.70692
ADEGIS	1.70692
FLS	1.70692
ADGKLS	1.70692
CDHNS	1.70692
EHKNS	1.70692
LNS	1.70692
GHNPS	1.70692
ANQS	1.70692
AELNQS	1.70692
ADEHKLNQS	1.70692
AEKLPQS	1.70692
AENRS	1.70692
EPRS	1.70692
EKPRS	1.70692
ALPRS	1.70692
ADEGKLPRS	1.70692
NPRS	1.70692
EKNPRS	1.70692
HKQRS	1.70692
AIKQRS	1.70692
EIKLQRS	1.70692
DEGHKNQRS	1.70692
PQRS	1.70692
AGKT	1.70692
AFLT	1.70692
AGNT	1.70692
GQT	1.70692
AEHQT	1.70692
DEGKPQT	1.70692
ADELPQT	1.70692
EHRT	1.70692
AIKRT	1.70692
DEIKLRT	1.70692
LQRT	1.70692
ADEIST	1.70692
AFGLST	1.70692
DEFNST	1.70692
ADEFNST	1.70692
AINST	1.70692
AEHKNST	1.70692
AEKLNST	1.70692
ALMPST	1.70692
ENPST	1.70692
AGLNPST	1.70692
EQST	1.70692
AEGLQST	1.70692
EKLNQST	1.70692
ADEKLPQST	1.70692
AFKRST	1.70692
AKLMRST	1.70692
ADEGLNRST	1.70692
DGKNPRST	1.70692
ADELQRST	1.70692
NQRST	1.70692
ADILNV	1.70692
IKLMNV	1.70692
AKLPV	1.70692
AILMNPV	1.70692
AEILMQV	1.70692
KLMQV	1.70692
AELNQV	1.70692
EKPQV	1.70692
AGKRV	1.70692
ADEILRV	1.70692
FHIKLRV	1.70692
ADEKPRV	1.70692
EIKQRV	1.70692
AEILQRV	1.70692
ILMQRV	1.70692
DEKLMQRV	1.70692
EIKLMQRV	1.70692
AEISV	1.70692
AEGISV	1.70692
GIKLSV	1.70692
EILMSV	1.70692
DEHNSV	1.70692
ADILNSV	1.70692
AGKPSV	1.70692
ADELPSV	1.70692
FILPSV	1.70692
EGKQSV	1.70692
AGPQSV	1.70692
DGKRSV	1.70692
AGLRSV	1.70692
ADGKLRSV	1.70692
IKLRSV	1.70692
ADEGKNRSV	1.70692
AEFLTV	1.70692
ACEILTV	1.70692
AGHILTV	1.70692
DEKLTV	1.70692
EILMTV	1.70692
DEINTV	1.70692
AEGILPTV	1.70692
AERTV	1.70692
FIKLRTV	1.70692
EQRTV	1.70692
DEKNQRTV	1.70692
ADSTV	1.70692
AEGISTV	1.70692
ADEIKSTV	1.70692
AEGIKSTV	1.70692
DELSTV	1.70692
AEFLSTV	1.70692
FILSTV	1.70692
AEGKLSTV	1.70692
AGIKLSTV	1.70692
EILMSTV	1.70692
ADKNSTV	1.70692
AENPSTV	1.70692
EGKQSTV	1.70692
EKLNQSTV	1.70692
AEGLPQSTV	1.70692
DEGKRSTV	1.70692
ADEGKRSTV	1.70692
GKNRSTV	1.70692
ALPRSTV	1.70692
HW	1.70692
ADEGQW	1.70692
AEGSW	1.70692
AGSTW	1.70692
AEGSTW	1.70692
AFILTVW	1.70692
Y	1.70692
EGY	1.70692
AEHY	1.70692
DEHY	1.70692
FGHY	1.70692
FHKY	1.70692
DFHLY	1.70692
AFILMY	1.70692
DENY	1.70692
DFNY	1.70692
FKLNY	1.70692
AHPY	1.70692
DEGQY	1.70692
DENQY	1.70692
FRY	1.70692
FIRY	1.70692
AFHKRY	1.70692
DEKLQRY	1.70692
FHSY	1.70692
FKSY	1.70692
AFKSY	1.70692
AEGNSY	1.70692
DEGHNSY	1.70692
DEFHKNSY	1.70692
AGLPSY	1.70692
ADEGHNRSY	1.70692
ADEKLNRSY	1.70692
AEGHKNQRSY	1.70692
FHTY	1.70692
DESTY	1.70692
ADEKSTY	1.70692
ALSTY	1.70692
DEGHNSTY	1.70692
DFLVY	1.70692
EFLVY	1.70692
IKLMVY	1.70692
ILRVY	1.70692
AEILRVY	1.70692
AIKLRSVY	1.70692
EFILTVY	1.70692
IKLTVY	1.70692
EIKLTVY	1.70692
ISTVY	1.70692
FILMSTVY	1.70692
FHILWY	1.70692
NWY	1.70692
HLRWY	1.70692
AEFILVWY	1.70692
FIPVWY	1.70692
PQ	1.57339
DEINS	1.5246
AKLRT	1.5246
ST	1.5246
ALPV	1.5246
DEY	1.49928
AKLR	1.48378
ADEHK	1.41924
DEIL	1.41924
AFLP	1.41924
EHQ	1.41924
EPQ	1.41924
DEIKR	1.41924
AEKLMR	1.41924
AKLPR	1.41924
EGKLQR	1.41924
EKS	1.41924
AEGLS	1.41924
ACGPS	1.41924
DEHPS	1.41924
AQS	1.41924
GKLRS	1.41924
AGKLRS	1.41924
EIKLNQRS	1.41924
DEHT	1.41924
ADEKNPQT	1.41924
AEKLRT	1.41924
AIKLRT	1.41924
EHKQRT	1.41924
EKPQRT	1.41924
ADKLST	1.41924
AGLPST	1.41924
KLPST	1.41924
AEKNPQST	1.41924
AGKLNRST	1.41924
DKPRST	1.41924
DELV	1.41924
AEKLQV	1.41924
FIKLQV	1.41924
ILMQV	1.41924
EFILRV	1.41924
KLNRV	1.41924
AGKLSV	1.41924
AGLMSV	1.41924
AIKLMSV	1.41924
AGIPSV	1.41924
FIKLQTV	1.41924
EKNQRTV	1.41924
ADEGLSTV	1.41924
GILSTV	1.41924
ALMNSTV	1.41924
DEPSTV	1.41924
FHLNY	1.41924
AEKRY	1.41924
AFGLSY	1.41924
HILVY	1.41924
AFILPVY	1.41924
AIKLTVY	1.41924
ASTVY	1.41924
EFILRSTVY	1.41924
FLQWY	1.41924
AEGQST	1.35024
ADEKLNRSV	1.35024
ADGL	1.30145
IL	1.30145
EGKLR	1.30145
DEGHKQR	1.30145
AEGKLQR	1.30145
AEGT	1.30145
AEKLNQST	1.30145
ADELV	1.30145
KRSTV	1.30145
LY	1.30145
AFILY	1.30145
FILQVY	1.30145
FLTVY	1.30145
AEILVWY	1.30145
AEH	1.23692
HR	1.23692
KPQR	1.23692
AEGQRS	1.23692
AEKLQRT	1.23692
AEGKLST	1.23692
ADEQRST	1.23692
AIKLMTV	1.23692
FILPTV	1.23692
AILMQTV	1.23692
AGLPSTV	1.23692
ILMVW	1.23692
KNQR	1.19609
ANSTV	1.16792
DEHKQ	1.1473
AGISTV	1.13156
FKLY	1.13156
FH	1.01377
CFIL	1.01377
DGIL	1.01377
AKL	1.01377
ADEGKL	1.01377
M	1.01377
ACLM	1.01377
FLM	1.01377
AFLM	1.01377
N	1.01377
DEFKN	1.01377
AFP	1.01377
AEGKP	1.01377
DEKLP	1.01377
ALMP	1.01377
DGNP	1.01377
DEGKLNP	1.01377
EGKQ	1.01377
AELQ	1.01377
ADEKLMQ	1.01377
ENQ	1.01377
DEHNQ	1.01377
DEGHNQ	1.01377
DEGHKNQ	1.01377
ADEGHKNQ	1.01377
AGHR	1.01377
ACKR	1.01377
AEHKR	1.01377
GLR	1.01377
AEFKLR	1.01377
EKLMR	1.01377
AGNR	1.01377
HKNR	1.01377
DEPR	1.01377
ALPR	1.01377
EKLPR	1.01377
AEKNPR	1.01377
ADEKNPR	1.01377
GKNPR	1.01377
AEGKNPR	1.01377
GLNPR	1.01377
EGQR	1.01377
DEGQR	1.01377
ILQR	1.01377
AKLQR	1.01377
AGKLQR	1.01377
ADEHKLQR	1.01377
PQR	1.01377
AEHKPQR	1.01377
ACDES	1.01377
AFS	1.01377
DEFGS	1.01377
ADEHS	1.01377
AGIS	1.01377
ADLS	1.01377
FGLS	1.01377
AFGILS	1.01377
AGLMS	1.01377
NS	1.01377
CGNS	1.01377
ACGNS	1.01377
ACDEGNS	1.01377
DHNS	1.01377
KNS	1.01377
GLNS	1.01377
DEKLNS	1.01377
DEGKLNS	1.01377
EKPS	1.01377
DEFKPS	1.01377
AFLPS	1.01377
GLPS	1.01377
AFGLPS	1.01377
AGKLPS	1.01377
KNPS	1.01377
GLNPS	1.01377
ADGQS	1.01377
ADEGLQS	1.01377
AENQS	1.01377
ADEGKLNQS	1.01377
DENPQS	1.01377
AEGHKNRS	1.01377
DELNRS	1.01377
AEKLNRS	1.01377
GKLNRS	1.01377
APRS	1.01377
ADPRS	1.01377
KPRS	1.01377
ADENPRS	1.01377
DEQRS	1.01377
DEGQRS	1.01377
CEKQRS	1.01377
KLQRS	1.01377
AKNQRS	1.01377
GKNQRS	1.01377
GKLNQRS	1.01377
AEGKPQRS	1.01377
HT	1.01377
GLT	1.01377
AFILT	1.01377
DEPT	1.01377
LPT	1.01377
ELQT	1.01377
AKLQT	1.01377
AEKLMQT	1.01377
AEKNQT	1.01377
PQT	1.01377
ADEGPQT	1.01377
ART	1.01377
AEGRT	1.01377
AEKRT	1.01377
EHKRT	1.01377
AEKNRT	1.01377
ADEPRT	1.01377
DEKLQRT	1.01377
DEKLNQRT	1.01377
AEFGST	1.01377
AGHST	1.01377
KST	1.01377
DELST	1.01377
ACGLST	1.01377
AFILST	1.01377
ADLNST	1.01377
ADELNST	1.01377
AEGKLNST	1.01377
DGKLNPST	1.01377
AQST	1.01377
ADGQST	1.01377
EHKQST	1.01377
ADELQST	1.01377
ADGKLQST	1.01377
ADEGKLQST	1.01377
ADGPQST	1.01377
AERST	1.01377
ADGRST	1.01377
HKRST	1.01377
ADEGLRST	1.01377
DEKLRST	1.01377
DEFKNRST	1.01377
ADEHKNRST	1.01377
DEPRST	1.01377
AEGLPRST	1.01377
AGQRST	1.01377
ADGQRST	1.01377
AFKQRST	1.01377
AGKNQRST	1.01377
DEIKLNQRST	1.01377
AGKPQRST	1.01377
DV	1.01377
DEGV	1.01377
ACGIV	1.01377
ACFLV	1.01377
ACEILV	1.01377
DGILV	1.01377
ADIKLV	1.01377
AFGLMV	1.01377
ADILMV	1.01377
ACFILMV	1.01377
EFILMV	1.01377
DILMNV	1.01377
AEPV	1.01377
FPV	1.01377
GPV	1.01377
AGLPV	1.01377
AILMPV	1.01377
DILMPV	1.01377
DELQV	1.01377
AFILQV	1.01377
EFILQV	1.01377
DEIKLMQV	1.01377
ILNQV	1.01377
KRV	1.01377
AFIKLRV	1.01377
ALMRV	1.01377
AEIKLMRV	1.01377
AILNRV	1.01377
AEGKPRV	1.01377
EKLPRV	1.01377
AILQRV	1.01377
DEIKLQRV	1.01377
ADEIKLQRV	1.01377
ADEKLNQRV	1.01377
ASV	1.01377
ADGSV	1.01377
ACISV	1.01377
ADEKSV	1.01377
EILSV	1.01377
FGILSV	1.01377
ADEIKLSV	1.01377
ADGIKLSV	1.01377
AGMSV	1.01377
DENSV	1.01377
AGINSV	1.01377
DILNSV	1.01377
AFILNSV	1.01377
ADEKLNSV	1.01377
APSV	1.01377
ADEKPSV	1.01377
ADEQSV	1.01377
DEGNQSV	1.01377
ADEKNQSV	1.01377
AEKPQSV	1.01377
ARSV	1.01377
ALRSV	1.01377
AIKLMRSV	1.01377
KNRSV	1.01377
AKPRSV	1.01377
AEIKQRSV	1.01377
ADEIKLQRSV	1.01377
AGHTV	1.01377
AITV	1.01377
AFITV	1.01377
DEKTV	1.01377
ALTV	1.01377
AGLTV	1.01377
ACGILTV	1.01377
ALMTV	1.01377
AGLMTV	1.01377
AGILMTV	1.01377
AEGPTV	1.01377
ILMPTV	1.01377
ADEKQTV	1.01377
AFLQTV	1.01377
ILQTV	1.01377
AGILMQTV	1.01377
AKLRTV	1.01377
CIKLRTV	1.01377
AIKLMRTV	1.01377
AHISTV	1.01377
ADKSTV	1.01377
ADGLSTV	1.01377
ILSTV	1.01377
ACFILSTV	1.01377
ACLMSTV	1.01377
ACNSTV	1.01377
AKNSTV	1.01377
ACLNSTV	1.01377
ADLNSTV	1.01377
AEGILNSTV	1.01377
AEIPSTV	1.01377
AILMPSTV	1.01377
AQSTV	1.01377
AEKNQSTV	1.01377
AILNQSTV	1.01377
AGILRSTV	1.01377
AIKLRSTV	1.01377
AKNRSTV	1.01377
IPRSTV	1.01377
AKPRSTV	1.01377
AELPRSTV	1.01377
ADEIKLQRSTV	1.01377
DEIKLNQRSTV	1.01377
ILW	1.01377
GNW	1.01377
FPW	1.01377
AGSW	1.01377
ADGSW	1.01377
APSW	1.01377
ASTW	1.01377
LVW	1.01377
AFILMVW	1.01377
ILPVW	1.01377
FILSVW	1.01377
AFHILTVW	1.01377
AFGY	1.01377
EFILY	1.01377
DEFNY	1.01377
DGNY	1.01377
AFGLNY	1.01377
FHQY	1.01377
HLRY	1.01377
AFKLRY	1.01377
KNRY	1.01377
FHKLNRY	1.01377
EHNQRY	1.01377
ASY	1.01377
ADESY	1.01377
GSY	1.01377
FHLSY	1.01377
ALMSY	1.01377
ADGNSY	1.01377
ADEGNSY	1.01377
HNSY	1.01377
EHNSY	1.01377
FHNSY	1.01377
AGPSY	1.01377
FLRSY	1.01377
AEGKNRSY	1.01377
DEGTY	1.01377
ELTY	1.01377
EHNTY	1.01377
DEGSTY	1.01377
ADELSTY	1.01377
ADGLSTY	1.01377
ADGNSTY	1.01377
LNRSTY	1.01377
GIVY	1.01377
AFGLVY	1.01377
AEILVY	1.01377
DFILVY	1.01377
AEFHILVY	1.01377
AFGILMVY	1.01377
FHILMVY	1.01377
EILQVY	1.01377
AEFILQVY	1.01377
EFILRVY	1.01377
AEFILRVY	1.01377
IKLRVY	1.01377
AFGLSVY	1.01377
FILSVY	1.01377
AEILPSVY	1.01377
FIKLTVY	1.01377
FIKLRTVY	1.01377
AEFILRSTVY	1.01377
HWY	1.01377
FLMWY	1.01377
AHNWY	1.01377
FHNWY	1.01377
FRWY	1.01377
AGSWY	1.01377
TWY	1.01377
FGSTWY	1.01377
EFLVWY	1.01377
GILVWY	1.01377
FGILVWY	1.01377
HILVWY	1.01377
AFLST	0.908411
FILRV	0.908411
EHY	0.895989
EFLY	0.895989
EKNQRT	0.88024
DEGNQ	0.859621
ADEKPRST	0.859621
EGKNQRST	0.859621
AEGQ	0.83145
DENRS	0.83145
AKQRS	0.83145
AKRT	0.83145
ADEKLST	0.83145
AEIKLSV	0.83145
AGNSTV	0.83145
AEKQSTV	0.83145
FPY	0.83145
FKRY	0.83145
FIKLVY	0.83145
EGKNR	0.813101
ADGNRS	0.813101
AILVW	0.813101
ALPS	0.790628
DEGKNPS	0.790628
DEKLNQS	0.790628
ARS	0.790628
ADEKNRT	0.790628
AEGKQRT	0.790628
DEKNPQST	0.790628
KLRST	0.790628
AGKQRST	0.790628
ALPSV	0.790628
AGLPSV	0.790628
APTV	0.790628
AFGILSTV	0.790628
FILW	0.790628
FLRY	0.790628
FILSTVY	0.790628
WY	0.790628
AEILQV	0.77261
DER	0.762457
AEKNR	0.762457
EIKLTV	0.762457
AILMVY	0.762457
FHLY	0.749079
FP	0.72609
NP	0.72609
EHKQ	0.72609
DKR	0.72609
ACLS	0.72609
AEKNS	0.72609
DEGRS	0.72609
AGPRS	0.72609
AGKPRS	0.72609
ADKNQRS	0.72609
ADEKPT	0.72609
AFGST	0.72609
AIST	0.72609
DEGKST	0.72609
AGKLST	0.72609
ADEGLPST	0.72609
DNQST	0.72609
AEGKLRST	0.72609
ADEKLV	0.72609
FLMV	0.72609
AEILMV	0.72609
AGILMV	0.72609
AIKLNV	0.72609
ILMNV	0.72609
FILMPV	0.72609
ADEILQV	0.72609
EKLRV	0.72609
KLMRV	0.72609
ACGSV	0.72609
ACGLSV	0.72609
AEKQSV	0.72609
AEILQSV	0.72609
ATV	0.72609
AFLTV	0.72609
DEILTV	0.72609
HILTV	0.72609
AHILTV	0.72609
ILNTV	0.72609
FILRTV	0.72609
AEGSTV	0.72609
AGLMSTV	0.72609
FILMSTV	0.72609
ADILNSTV	0.72609
AEKLQSTV	0.72609
AEKNQRSTV	0.72609
KRW	0.72609
AILMVW	0.72609
ILRVW	0.72609
DEKY	0.72609
AFGLY	0.72609
DEGHNRSY	0.72609
ILSVY	0.72609
ILRV	0.715279
DEKRT	0.695318
FILQV	0.695318
DEGHN	0.677299
EKNR	0.677299
AILMRV	0.677299
ACILSTV	0.677299
FLSY	0.677299
FHLVY	0.677299
DEGKNP	0.657097
AGNRS	0.657097
AIKLSV	0.657097
FILMTV	0.657097
AEKLRSTV	0.657097
GP	0.639078
AGRS	0.639078
AILMTV	0.639078
DH	0.608307
DEGHK	0.608307
DEGL	0.608307
ADEIL	0.608307
AGN	0.608307
DGHN	0.608307
DGLN	0.608307
GKP	0.608307
DELP	0.608307
AGLP	0.608307
ENP	0.608307
AGKNP	0.608307
ADEHKQ	0.608307
ADEHKNQ	0.608307
DEKNPQ	0.608307
EGR	0.608307
DEKLR	0.608307
AGKLR	0.608307
KLMR	0.608307
DGNR	0.608307
AKLNR	0.608307
APR	0.608307
AEGQR	0.608307
EHKQR	0.608307
DEGKLNQR	0.608307
DEPQR	0.608307
AEHNS	0.608307
ADEGHNS	0.608307
ADPS	0.608307
ADGNQS	0.608307
DEHNQS	0.608307
DEPQS	0.608307
AEIKLRS	0.608307
DEGIKNRS	0.608307
DGKLNRS	0.608307
HKPRS	0.608307
EHKPRS	0.608307
AKLQRS	0.608307
AEQT	0.608307
DEGKQT	0.608307
ADEKNQRT	0.608307
AEKLNQRT	0.608307
AEHST	0.608307
AELST	0.608307
ADGLST	0.608307
KLST	0.608307
ADEGKLST	0.608307
ADEGHNST	0.608307
ADGLNST	0.608307
DGKLNST	0.608307
ACPST	0.608307
AEKNPST	0.608307
DEKLQST	0.608307
AGRST	0.608307
DNRST	0.608307
GKNRST	0.608307
ADEGQRST	0.608307
AFGV	0.608307
DEFILV	0.608307
EGIKLV	0.608307
DILMV	0.608307
DEKLNV	0.608307
DEPV	0.608307
AFLPV	0.608307
ACILPV	0.608307
GILPV	0.608307
AEGILPV	0.608307
EKLMQV	0.608307
AEPQV	0.608307
EKRV	0.608307
DEKRV	0.608307
AGLRV	0.608307
AFILRV	0.608307
AHILRV	0.608307
EKQRV	0.608307
ACSV	0.608307
DEKSV	0.608307
DEGKSV	0.608307
AELSV	0.608307
AEGHLSV	0.608307
AEKNSV	0.608307
DEILNSV	0.608307
AGILRSV	0.608307
AEKPRSV	0.608307
AILPRSV	0.608307
DEGKTV	0.608307
CILMTV	0.608307
AEIKLMTV	0.608307
ILNPTV	0.608307
IKRTV	0.608307
AEKNQRTV	0.608307
AKLPQRTV	0.608307
ILMSTV	0.608307
DELNSTV	0.608307
AGILNSTV	0.608307
EILPSTV	0.608307
ALMPSTV	0.608307
ADEKQSTV	0.608307
AKPQRSTV	0.608307
ADEGY	0.608307
AFKLY	0.608307
FNY	0.608307
PY	0.608307
FLQY	0.608307
FHRY	0.608307
GKLRY	0.608307
DEKNRY	0.608307
DGNSY	0.608307
EKRSY	0.608307
DNRSY	0.608307
ADEGNRSY	0.608307
ANSTY	0.608307
DENSTY	0.608307
FVY	0.608307
AGILVY	0.608307
EIKLVY	0.608307
FILNVY	0.608307
ILQVY	0.608307
AISTVY	0.608307
FGWY	0.608307
ILMTV	0.595061
KLQR	0.586328
AGR	0.571939
DEGKS	0.561786
FKLRY	0.561786
DENSY	0.561786
ADGST	0.554239
A	0.543768
DELQ	0.543768
EKLNQR	0.543768
ANPST	0.543768
AFGILSV	0.543768
AEFILTV	0.543768
AGILTV	0.543768
FWY	0.534199
ALP	0.528264
AENST	0.528264
ALSV	0.528264
GNP	0.502946
Q	0.502946
ADEQ	0.502946
DEGQ	0.502946
AKQR	0.502946
AEHKLQR	0.502946
DELS	0.502946
DEGLNS	0.502946
AEPS	0.502946
AEPQS	0.502946
EKLRS	0.502946
ADEGKLNRS	0.502946
AEIKLQRS	0.502946
ADENQRS	0.502946
DEGNQRS	0.502946
DEGT	0.502946
KNRT	0.502946
EKST	0.502946
AGKPST	0.502946
ADGKPST	0.502946
ANRST	0.502946
AGNRST	0.502946
DEKLNRST	0.502946
HILMV	0.502946
AILNV	0.502946
EILQRV	0.502946
ACLSV	0.502946
AEGILSV	0.502946
AEPSV	0.502946
ADEKNQRSV	0.502946
IKLMTV	0.502946
AEIKLQTV	0.502946
AGKLSTV	0.502946
ARSTV	0.502946
GY	0.502946
FLPY	0.502946
KRY	0.502946
FSTY	0.502946
FIVY	0.502946
AEGKQRS	0.490523
ILVY	0.489247
AFILMTV	0.483143
AP	0.480473
EKLQR	0.478253
GNST	0.474775
AIKLMV	0.474775
AEQST	0.467228
AILMSTV	0.467228
ILMVY	0.467228
EKLR	0.463725
AEGLST	0.463725
AFG	0.454156
DEH	0.454156
ADEPQ	0.454156
DGNRS	0.454156
DEGKPRS	0.454156
ADEHKQRS	0.454156
ADEIKQRS	0.454156
NT	0.454156
AST	0.454156
AEGNST	0.454156
ADEGRST	0.454156
DEKQV	0.454156
KLQRV	0.454156
AEGKLSV	0.454156
EIKRTV	0.454156
EKLRTV	0.454156
AEIKLQRTV	0.454156
IKLSTV	0.454156
FHY	0.454156
FGLY	0.454156
KLRY	0.454156
FILRTVY	0.454156
AEST	0.438407
ADGNST	0.438407
ADEGKPST	0.438407
HKR	0.425985
EHKNR	0.425985
DGS	0.425985
GPS	0.425985
ADEKQRSV	0.425985
ACILVY	0.425985
AEGKST	0.419997
DE	0.417788
KR	0.415935
DEG	0.412998
FILVWY	0.411596
FLY	0.408272
ADEKLR	0.407636
ADEGKNR	0.407636
AGKNRS	0.407636
EKPQRS	0.407636
EHNY	0.407636
FLTY	0.407636
AEKR	0.397856
EKPQR	0.394732
AEPST	0.394732
IKLMV	0.394732
ALSTV	0.39015
AILPTV	0.385163
ADESTV	0.385163
ILNV	0.377783
FILMVY	0.377783
FLVY	0.376505
AIKLSTV	0.371918
AILMSV	0.363184
DGNS	0.352373
DEKN	0.350477
ADEKR	0.350477
AGNST	0.341678
AGNS	0.335892
EHNRY	0.331798
ACE	0.320624
AF	0.320624
AH	0.320624
ADEGH	0.320624
GI	0.320624
HI	0.320624
DGK	0.320624
EL	0.320624
AEL	0.320624
ADEFL	0.320624
EGL	0.320624
AEGL	0.320624
FGL	0.320624
EKL	0.320624
DEFKL	0.320624
ADEFKL	0.320624
DEIKL	0.320624
DEFIKL	0.320624
CDEN	0.320624
FN	0.320624
DEIN	0.320624
KN	0.320624
ADEFKN	0.320624
DEHKN	0.320624
DEFP	0.320624
ADGP	0.320624
ADEHP	0.320624
GHP	0.320624
IP	0.320624
ADGKP	0.320624
CLP	0.320624
AELP	0.320624
AEGLP	0.320624
HLP	0.320624
AILP	0.320624
ADEILP	0.320624
KLP	0.320624
DNP	0.320624
DEGHNP	0.320624
ADEKLNP	0.320624
EGQ	0.320624
KQ	0.320624
EGHKQ	0.320624
AEGLQ	0.320624
DEGLQ	0.320624
EILQ	0.320624
DEKLQ	0.320624
EKMQ	0.320624
EHKLMQ	0.320624
EIKLMQ	0.320624
DEIKLMQ	0.320624
ADGNQ	0.320624
EKNQ	0.320624
DEHKNQ	0.320624
APQ	0.320624
AGPQ	0.320624
GKPQ	0.320624
LPQ	0.320624
ADEKLPQ	0.320624
AEGKLPQ	0.320624
DENPQ	0.320624
EKNPQ	0.320624
ADER	0.320624
DEHR	0.320624
FKR	0.320624
EFKR	0.320624
AEIKR	0.320624
ALR	0.320624
EHKLR	0.320624
EIKLR	0.320624
KMR	0.320624
AKNR	0.320624
AGLNR	0.320624
ADEKLNR	0.320624
ADEGPR	0.320624
KPR	0.320624
EHKPR	0.320624
ILPR	0.320624
GKLPR	0.320624
AEGKLPR	0.320624
DEGNPR	0.320624
EGKNPR	0.320624
KLNPR	0.320624
QR	0.320624
DEFKQR	0.320624
FHKQR	0.320624
GHKQR	0.320624
AELQR	0.320624
EFKLQR	0.320624
GKLQR	0.320624
HKLQR	0.320624
EGIKLQR	0.320624
KLMQR	0.320624
EKLMQR	0.320624
ADEKLMQR	0.320624
DKNQR	0.320624
AEHKNQR	0.320624
DELNQR	0.320624
EGKPQR	0.320624
AEGKPQR	0.320624
FGS	0.320624
ADFGS	0.320624
HS	0.320624
AEHKS	0.320624
ADEGIKS	0.320624
ELS	0.320624
DEFLS	0.320624
ADEILS	0.320624
KLS	0.320624
ANS	0.320624
DFNS	0.320624
EHNS	0.320624
DKNS	0.320624
ADKNS	0.320624
DEFKNS	0.320624
DEHKNS	0.320624
ADEGHKNS	0.320624
ADLNS	0.320624
ADELNS	0.320624
ADEGLNS	0.320624
AHLNS	0.320624
AEKLNS	0.320624
CPS	0.320624
ACDPS	0.320624
AEGPS	0.320624
AHPS	0.320624
AGHPS	0.320624
ADKPS	0.320624
AGHKPS	0.320624
ADELPS	0.320624
AKLPS	0.320624
DNPS	0.320624
ADNPS	0.320624
GKNPS	0.320624
ADEGHKNPS	0.320624
DEKLNPS	0.320624
EQS	0.320624
AKQS	0.320624
ADEIKQS	0.320624
AGLQS	0.320624
EKLQS	0.320624
AEIKLQS	0.320624
ADEGMQS	0.320624
ELMQS	0.320624
DELMQS	0.320624
ENQS	0.320624
EHNQS	0.320624
EKPQS	0.320624
AELPQS	0.320624
DELPQS	0.320624
DEGNPQS	0.320624
AEGKNPQS	0.320624
AEKLNPQS	0.320624
DERS	0.320624
AGHRS	0.320624
KRS	0.320624
ACKRS	0.320624
IKRS	0.320624
ADELRS	0.320624
AGLRS	0.320624
CEKLRS	0.320624
DEKLRS	0.320624
EGKLRS	0.320624
NRS	0.320624
EGNRS	0.320624
HKNRS	0.320624
DGHKNRS	0.320624
ADEGIKNRS	0.320624
AKLNRS	0.320624
DEKLNRS	0.320624
EGKLNRS	0.320624
AEGKLNRS	0.320624
AEIKLNRS	0.320624
EKMNRS	0.320624
AKPRS	0.320624
ADGKPRS	0.320624
EGKPRS	0.320624
AGLPRS	0.320624
EKLPRS	0.320624
DEKLPRS	0.320624
ANPRS	0.320624
AGNPRS	0.320624
DGNPRS	0.320624
DGKNPRS	0.320624
ADGKNPRS	0.320624
DEHKQRS	0.320624
AGHKQRS	0.320624
ADEGHKQRS	0.320624
EIKQRS	0.320624
ADEGLQRS	0.320624
ADEGKLQRS	0.320624
HKLQRS	0.320624
AHKLQRS	0.320624
EHKLQRS	0.320624
AEHKLQRS	0.320624
AEKLMQRS	0.320624
AGNQRS	0.320624
ADGNQRS	0.320624
DKNQRS	0.320624
AEHKNQRS	0.320624
AEGHKNQRS	0.320624
EKLNQRS	0.320624
DEKLNQRS	0.320624
EPQRS	0.320624
ADEPQRS	0.320624
AGPQRS	0.320624
GKPQRS	0.320624
AEHKPQRS	0.320624
EKLPQRS	0.320624
ET	0.320624
EHT	0.320624
DEIT	0.320624
GKT	0.320624
EGKT	0.320624
DEHKT	0.320624
DELT	0.320624
ACGLT	0.320624
ADEGNT	0.320624
HNT	0.320624
GKNT	0.320624
ADEIKLNT	0.320624
AEPT	0.320624
FPT	0.320624
GKPT	0.320624
AELPT	0.320624
AEKQT	0.320624
AEGKQT	0.320624
DELQT	0.320624
AEPQT	0.320624
DEKNPQT	0.320624
EGKRT	0.320624
DEHKRT	0.320624
ADEHKRT	0.320624
LRT	0.320624
AEIKLRT	0.320624
GKNRT	0.320624
ADEGKNRT	0.320624
EKLNRT	0.320624
ADEKLNRT	0.320624
PRT	0.320624
AEPRT	0.320624
ADEKPRT	0.320624
EKLPRT	0.320624
ADEKLPRT	0.320624
ADEKNPRT	0.320624
ADEFKQRT	0.320624
DEGKQRT	0.320624
EIKQRT	0.320624
DEGNQRT	0.320624
ADEKLNQRT	0.320624
EST	0.320624
ACDEST	0.320624
GST	0.320624
EGST	0.320624
AEGHST	0.320624
ADEGHST	0.320624
AGIST	0.320624
DEKST	0.320624
GKST	0.320624
ADGKST	0.320624
GLST	0.320624
AGILST	0.320624
ADGKLST	0.320624
ADEMST	0.320624
AFLMST	0.320624
ADHNST	0.320624
ADEGHKNST	0.320624
ADEIKNST	0.320624
ELNST	0.320624
DGLNST	0.320624
AGLMNST	0.320624
EGPST	0.320624
AEKPST	0.320624
EKLPST	0.320624
ADNPST	0.320624
DGNPST	0.320624
KNPST	0.320624
ADKNPST	0.320624
EHKNPST	0.320624
DEGLNPST	0.320624
ADEKLNPST	0.320624
ADQST	0.320624
AGQST	0.320624
AKQST	0.320624
AEGKQST	0.320624
AEGNQST	0.320624
AHNQST	0.320624
ADEHNQST	0.320624
ADEINQST	0.320624
ADGKNQST	0.320624
KLNQST	0.320624
EGPQST	0.320624
EKPQST	0.320624
EKLPQST	0.320624
ADRST	0.320624
AEGRST	0.320624
DKRST	0.320624
ADKRST	0.320624
ADGKRST	0.320624
EHKRST	0.320624
ALRST	0.320624
ADLRST	0.320624
EKLRST	0.320624
AGKLRST	0.320624
NRST	0.320624
ADGNRST	0.320624
KNRST	0.320624
ADEKNRST	0.320624
DEGLNRST	0.320624
AEKLNRST	0.320624
DEGKLNRST	0.320624
ADEKLPRST	0.320624
GKNPRST	0.320624
ADEHQRST	0.320624
DKQRST	0.320624
AEFKQRST	0.320624
EGKQRST	0.320624
DEGKQRST	0.320624
KLQRST	0.320624
HNQRST	0.320624
KNQRST	0.320624
EFKNQRST	0.320624
AKPQRST	0.320624
ADEKLPQRST	0.320624
EIV	0.320624
DEIV	0.320624
AEGIV	0.320624
KV	0.320624
DEIKV	0.320624
LV	0.320624
CLV	0.320624
DEGLV	0.320624
ACFGILV	0.320624
EFGILV	0.320624
HILV	0.320624
DEGKLV	0.320624
AEFIKLV	0.320624
AFGIKLV	0.320624
HIKLV	0.320624
AHIKLV	0.320624
ALMV	0.320624
AGLMV	0.320624
CILMV	0.320624
AEFILMV	0.320624
AHILMV	0.320624
AGIKLMV	0.320624
ADGNV	0.320624
DELNV	0.320624
ADFLNV	0.320624
AEIKLNV	0.320624
AILMNV	0.320624
ADPV	0.320624
DEGPV	0.320624
AIPV	0.320624
LPV	0.320624
ADELPV	0.320624
ADGLPV	0.320624
CILPV	0.320624
AGILPV	0.320624
DFGILPV	0.320624
HILPV	0.320624
AGQV	0.320624
EGLQV	0.320624
HILQV	0.320624
ADEIKLQV	0.320624
AFILMQV	0.320624
AEGNQV	0.320624
DEKLNQV	0.320624
AIPQV	0.320624
ILMPQV	0.320624
ARV	0.320624
EGKRV	0.320624
DEGKRV	0.320624
EILRV	0.320624
AEGILRV	0.320624
ACEKLRV	0.320624
DEKLRV	0.320624
AEHKLRV	0.320624
DEIKLRV	0.320624
EKNRV	0.320624
AEIKLNRV	0.320624
KPRV	0.320624
AEHKPRV	0.320624
AIKLPRV	0.320624
AEQRV	0.320624
ADEGQRV	0.320624
AEKQRV	0.320624
AEFKLQRV	0.320624
AEHIKLQRV	0.320624
KLMQRV	0.320624
ADEKNQRV	0.320624
AEHKPQRV	0.320624
AEIKLPQRV	0.320624
DESV	0.320624
AGHSV	0.320624
AGISV	0.320624
AEKSV	0.320624
ADGKSV	0.320624
AEGKSV	0.320624
AGHLSV	0.320624
ADEGKLSV	0.320624
AEIKLMSV	0.320624
ADENSV	0.320624
DEKNSV	0.320624
DEGKNSV	0.320624
ADELNSV	0.320624
AGLNSV	0.320624
DEGILNSV	0.320624
EGPSV	0.320624
AEGPSV	0.320624
ADEGPSV	0.320624
ADILPSV	0.320624
ADEILPSV	0.320624
ADEGILPSV	0.320624
AEGQSV	0.320624
AEGKQSV	0.320624
ADEILQSV	0.320624
EIKLQSV	0.320624
AEIKLQSV	0.320624
AEILNQSV	0.320624
ADEKLNQSV	0.320624
AGKRSV	0.320624
AIKLRSV	0.320624
AGIKLRSV	0.320624
AKNRSV	0.320624
DKNRSV	0.320624
AILNRSV	0.320624
DEKLNRSV	0.320624
AIKLPRSV	0.320624
ADEQRSV	0.320624
AEKQRSV	0.320624
AEILQRSV	0.320624
TV	0.320624
ADETV	0.320624
AEKTV	0.320624
CLTV	0.320624
ADLTV	0.320624
ELTV	0.320624
ADILTV	0.320624
ADEILTV	0.320624
DFILTV	0.320624
ADHILTV	0.320624
ACILMTV	0.320624
ADEILMTV	0.320624
ALNTV	0.320624
DLNTV	0.320624
ADEILNTV	0.320624
FILNTV	0.320624
AIKLNTV	0.320624
AEIKLMNTV	0.320624
EFILPTV	0.320624
EKLPTV	0.320624
DENPTV	0.320624
ADEIQTV	0.320624
ALQTV	0.320624
AFILQTV	0.320624
AEKLQTV	0.320624
DEKLQTV	0.320624
DEIKLQTV	0.320624
AILPQTV	0.320624
ARTV	0.320624
DEIKRTV	0.320624
ADEIKRTV	0.320624
AEILRTV	0.320624
AGILRTV	0.320624
HILRTV	0.320624
AGILNRTV	0.320624
AILPRTV	0.320624
EKLPRTV	0.320624
KQRTV	0.320624
ADEKQRTV	0.320624
EIKQRTV	0.320624
AKLQRTV	0.320624
DEKLQRTV	0.320624
STV	0.320624
AHSTV	0.320624
ADGISTV	0.320624
LSTV	0.320624
ADELSTV	0.320624
FLSTV	0.320624
AFHLSTV	0.320624
ACGILSTV	0.320624
ADEIKLSTV	0.320624
FIKLSTV	0.320624
ADENSTV	0.320624
AEGNSTV	0.320624
DEGNSTV	0.320624
ADEGNSTV	0.320624
AEINSTV	0.320624
AEGKNSTV	0.320624
DEGKNSTV	0.320624
DEHKNSTV	0.320624
ADELNSTV	0.320624
ADGLNSTV	0.320624
DEGLNSTV	0.320624
ADEGLNSTV	0.320624
KLNSTV	0.320624
ADEKLNSTV	0.320624
AILMNSTV	0.320624
AIPSTV	0.320624
AGKPSTV	0.320624
AFILPSTV	0.320624
AGILPSTV	0.320624
ADEKLPSTV	0.320624
AIKLPSTV	0.320624
ANPSTV	0.320624
AGNPSTV	0.320624
AINPSTV	0.320624
ADEKLNPSTV	0.320624
AEQSTV	0.320624
ALQSTV	0.320624
ADLQSTV	0.320624
AILQSTV	0.320624
AGILQSTV	0.320624
AKNQSTV	0.320624
AEIKLNQSTV	0.320624
APQSTV	0.320624
AEKLPQSTV	0.320624
ACRSTV	0.320624
AEIRSTV	0.320624
LRSTV	0.320624
ALRSTV	0.320624
ADILRSTV	0.320624
ADEKLRSTV	0.320624
DEGKNRSTV	0.320624
ALNRSTV	0.320624
EILNRSTV	0.320624
AEKLNRSTV	0.320624
IKLNRSTV	0.320624
ADPRSTV	0.320624
AEKPRSTV	0.320624
ADGKPRSTV	0.320624
AQRSTV	0.320624
AEQRSTV	0.320624
EGKQRSTV	0.320624
ADEIKQRSTV	0.320624
ILQRSTV	0.320624
AILQRSTV	0.320624
AGILQRSTV	0.320624
KLQRSTV	0.320624
EKLNQRSTV	0.320624
DEKLNQRSTV	0.320624
EIKLNQRSTV	0.320624
DEW	0.320624
AFW	0.320624
EFW	0.320624
AGW	0.320624
ALW	0.320624
RW	0.320624
DEQRW	0.320624
FSW	0.320624
ADEGKSW	0.320624
AGLSW	0.320624
DGNSW	0.320624
AGPSW	0.320624
AEKQRSW	0.320624
EKTW	0.320624
GILVW	0.320624
AGILVW	0.320624
FILPVW	0.320624
ILQVW	0.320624
ELQRVW	0.320624
DEFY	0.320624
ADGY	0.320624
AGHY	0.320624
GKY	0.320624
ALY	0.320624
DFLY	0.320624
AEFHLY	0.320624
ADENY	0.320624
DEFGNY	0.320624
FGHNY	0.320624
AELNY	0.320624
DFLNY	0.320624
FHLPY	0.320624
FILPY	0.320624
DEHQY	0.320624
DELQY	0.320624
FHLQY	0.320624
ALRY	0.320624
FILRY	0.320624
EFKLRY	0.320624
FPRY	0.320624
EKPRY	0.320624
FILPRY	0.320624
EQRY	0.320624
AKLQRY	0.320624
AEKLQRY	0.320624
FSY	0.320624
AEFSY	0.320624
ADEGSY	0.320624
AFGSY	0.320624
AFHSY	0.320624
AFILSY	0.320624
ACGNSY	0.320624
DKNSY	0.320624
ADEQSY	0.320624
FLQSY	0.320624
ADEGKNQSY	0.320624
AEKRSY	0.320624
ADEGKRSY	0.320624
DELNRSY	0.320624
AFLTY	0.320624
FLNTY	0.320624
DEKRTY	0.320624
ADGSTY	0.320624
AHSTY	0.320624
AEFKSTY	0.320624
ENSTY	0.320624
DEKNSTY	0.320624
FHQSTY	0.320624
ARSTY	0.320624
EKNRSTY	0.320624
AEKQRSTY	0.320624
FHVY	0.320624
AFHVY	0.320624
LVY	0.320624
CFLVY	0.320624
FGLVY	0.320624
DILVY	0.320624
CFILVY	0.320624
ADFILVY	0.320624
GILVY	0.320624
AFHILVY	0.320624
FKLVY	0.320624
AIKLVY	0.320624
FLPVY	0.320624
AILQVY	0.320624
FIKLQVY	0.320624
ILNQVY	0.320624
AHKLRVY	0.320624
IKLMRVY	0.320624
IKLQRVY	0.320624
FSVY	0.320624
AGSVY	0.320624
AGLSVY	0.320624
AGLMSVY	0.320624
FILMSVY	0.320624
ETVY	0.320624
FHTVY	0.320624
EILTVY	0.320624
AFILMTVY	0.320624
EIKRTVY	0.320624
ILRTVY	0.320624
EFIKLRTVY	0.320624
STVY	0.320624
ALSTVY	0.320624
AEILSTVY	0.320624
AEFILNSTVY	0.320624
AILPSTVY	0.320624
EIKLRSTVY	0.320624
EFHIKLRSTVY	0.320624
EKQRSTVY	0.320624
DFLWY	0.320624
FLPWY	0.320624
ILVWY	0.320624
EILVWY	0.320624
APST	0.295932
FILVY	0.29582
AEKQR	0.295756
AILMV	0.289641
FILTVY	0.287834
AILV	0.287229
AEGLSTV	0.272996
AEKLR	0.271834
DEKQS	0.271834
AEKQRT	0.271834
AGLSV	0.270193
ADEGQS	0.266557
ANST	0.266557
AGST	0.263929
IKLRV	0.263466
ACLV	0.262355
ILPV	0.262355
ADEGKQR	0.26
ADEKLNRS	0.26
AEKRST	0.26
AEKPQRST	0.26
EKRS	0.251631
ILMPV	0.251631
AILRV	0.251631
ACILSV	0.251631
ALMSTV	0.251631
AGP	0.248304
AGPST	0.246516
AEKQ	0.240581
ADEGNPS	0.240581
APSTV	0.240581
FILWY	0.240581
DEK	0.229652
DKNST	0.225314
AEGSV	0.225314
FILPVY	0.225314
AFILMV	0.222184
AFILTV	0.222184
AILTVY	0.215264
ADGS	0.208146
ADEGNQ	0.202841
KNR	0.202841
DELNS	0.202841
AGKRS	0.202841
PT	0.202841
DEKNRT	0.202841
ADEGQST	0.202841
ADEGKNPQST	0.202841
AGKRST	0.202841
AEGKRST	0.202841
DILPV	0.202841
AKLRV	0.202841
AFILMSV	0.202841
ADEKLQRSV	0.202841
EILTV	0.202841
ILRTV	0.202841
FILVW	0.202841
EFHY	0.202841
EKRY	0.202841
DENRSY	0.202841
AILSVY	0.202841
AGILSV	0.198022
AELSTV	0.195833
AEGKR	0.195461
AGILSTV	0.195461
FLWY	0.194744
AG	0.192791
ADES	0.190571
AIKLV	0.189596
H	0.187093
EKRT	0.187093
AILRTV	0.187093
AEP	0.186034
ILSV	0.180862
DEGNS	0.172743
AEGST	0.171589
CG	0.166473
EGN	0.166473
EHN	0.166473
EGP	0.166473
AEGP	0.166473
ADEKNP	0.166473
GR	0.166473
EHKR	0.166473
ACS	0.166473
AGPS	0.166473
AEGKPS	0.166473
ADEGKT	0.166473
DENQT	0.166473
KLRT	0.166473
LST	0.166473
ADELST	0.166473
AGLST	0.166473
AHNST	0.166473
ADENQST	0.166473
ADGKNRST	0.166473
DEKV	0.166473
DENV	0.166473
KLRV	0.166473
FIKLRV	0.166473
ADEKLSTV	0.166473
EIKLSTV	0.166473
DEKQRSTV	0.166473
DEFLY	0.166473
FLNY	0.166473
FLSTY	0.166473
AILSTVY	0.166473
AFILVWY	0.166473
EKR	0.159356
DEQ	0.15357
DILV	0.148774
DEKLQR	0.138303
AGKPS	0.138303
ADEKLNQS	0.138303
APV	0.138303
ILQV	0.138303
IKLMRV	0.138303
AILQTV	0.138303
ADEGS	0.131382
DEGNPS	0.126468
AEKLSTV	0.126468
AEKNQR	0.119953
ACGS	0.119953
CILV	0.119953
AEIKLV	0.119953
ADEGST	0.110904
ADEGNS	0.108063
DEN	0.106214
AEG	0.0974806
ACL	0.0974806
GIL	0.0974806
EN	0.0974806
ACLP	0.0974806
ILP	0.0974806
ADEKLNQ	0.0974806
AEPQ	0.0974806
AEKPQ	0.0974806
AHKR	0.0974806
KLNR	0.0974806
DEKNPR	0.0974806
ADEQR	0.0974806
HKQR	0.0974806
EIKQR	0.0974806
EHKLQR	0.0974806
EIKLQR	0.0974806
AEKLPQR	0.0974806
AGHNS	0.0974806
DGKNQS	0.0974806
ADELNQS	0.0974806
ADGRS	0.0974806
AEHKRS	0.0974806
EGKQRS	0.0974806
DEHKNQRS	0.0974806
AEKPQRS	0.0974806
DEGKT	0.0974806
DEGKNT	0.0974806
ADEPT	0.0974806
ADEKPQT	0.0974806
ACGST	0.0974806
AEKLST	0.0974806
KNST	0.0974806
AGLNST	0.0974806
DEGKLNST	0.0974806
EKPST	0.0974806
AEKLPST	0.0974806
NPST	0.0974806
GKNPST	0.0974806
DENQST	0.0974806
AEKPQST	0.0974806
DEKPQST	0.0974806
DENPQST	0.0974806
ADENPQST	0.0974806
ADNRST	0.0974806
DGKNRST	0.0974806
AGPRST	0.0974806
AKNQRST	0.0974806
DEKPQRST	0.0974806
AEKNPQRST	0.0974806
EFILV	0.0974806
AGILV	0.0974806
ADEGILV	0.0974806
DEIKLV	0.0974806
ACILMV	0.0974806
EILMV	0.0974806
FGILMV	0.0974806
PV	0.0974806
AELQV	0.0974806
ADEKLQV	0.0974806
AEILRV	0.0974806
ILMRV	0.0974806
AEKLQRV	0.0974806
ADEGKNSV	0.0974806
ILNSV	0.0974806
AEILPSV	0.0974806
AEKLQSV	0.0974806
AEGKLRSV	0.0974806
AEILTV	0.0974806
AEKQTV	0.0974806
AEILQTV	0.0974806
EILRTV	0.0974806
DEIKLRTV	0.0974806
AGKSTV	0.0974806
AIKSTV	0.0974806
ADNSTV	0.0974806
DENSTV	0.0974806
ADGNSTV	0.0974806
AINSTV	0.0974806
AELNSTV	0.0974806
AGLNSTV	0.0974806
ILNSTV	0.0974806
AILNSTV	0.0974806
ADEPSTV	0.0974806
ADEGKQSTV	0.0974806
AEILRSTV	0.0974806
IKLRSTV	0.0974806
W	0.0974806
[truncated: 2,665 more rows]
