# Supplementary material for: Exploiting residue-level and profile-level interface propensities for usage in binding sites prediction of proteins
Source: BMC Bioinformatics. 2007 May 5;8:147. doi: 10.1186/1471-2105-8-147 (PMC1885810; doi:10.1186/1471-2105-8-147)
Supplement: Additional file 3 — binary profile interface propensities. binary profile interface propensities of homo-permanent complexes [file 1471-2105-8-147-S3.txt]

Supplement Material 3: binary profile interface propensities of homo-permanent complexes.
The total number of binary profiles is 8641.
AFHK	4
ACFLM	4
AEGKLM	4
GILN	4
GIP	4
ACLP	4
GIKLP	4
DELMP	4
GLMP	4
AFGNP	4
EFGQ	4
AHQ	4
AILQ	4
HLNQ	4
AGKNPQ	4
DEGILR	4
EGPR	4
AELMQR	4
AFLMQR	4
CDES	4
AFGHS	4
ACFLS	4
ADEFLS	4
FILS	4
AEGILS	4
LMS	4
AFILMS	4
ADFGNS	4
ACGLPS	4
ACILQS	4
AGKMQS	4
AGLNQS	4
AGHRS	4
ADFGLRS	4
AGILRS	4
AKLMRS	4
AEHNRS	4
DGKQRS	4
DEIKLNQRS	4
GHIKLNQRS	4
AKPQRS	4
DGLT	4
ACNT	4
ADNT	4
DEHNT	4
GLNT	4
DGKPT	4
AILPT	4
DKLPT	4
QT	4
LQT	4
ALMRT	4
AHKLQRT	4
AHLST	4
ACILST	4
AGILMST	4
AFGILMST	4
INST	4
KQST	4
AEGKLQST	4
AHNQST	4
AGLMNQST	4
ADEGKLNPQST	4
AGLMRST	4
DFNRST	4
NPRST	4
GKLQRST	4
DEGNQRST	4
FHLMV	4
ADGILMV	4
AGHILMV	4
AHIKLMV	4
AFILMNV	4
DEGIPV	4
EFLPV	4
ADILMPV	4
DEGKQV	4
AEGLMQV	4
AEKLMQV	4
FILNQV	4
HIKLNRV	4
AFKLPRV	4
ADEGKNPRV	4
EFKQRV	4
LQRV	4
EILMQRV	4
CIKLNQRV	4
ACGISV	4
AEGHKSV	4
AFLMSV	4
EILMSV	4
AGLMNSV	4
AEIKLPSV	4
AGILNPSV	4
ACLRSV	4
AEGPRSV	4
AELPRSV	4
ACETV	4
AFTV	4
EHKTV	4
ACGIKTV	4
ACFLMTV	4
AHILMTV	4
IKLNTV	4
ACGPTV	4
AGIPTV	4
ADEILPTV	4
GNPTV	4
EIKQTV	4
GILQTV	4
AFILMQTV	4
AERTV	4
AEGKLRTV	4
AILMQRTV	4
AFGISTV	4
ADFLSTV	4
DFILSTV	4
AFGLMSTV	4
ACFILMSTV	4
AEGILMSTV	4
FGILMSTV	4
AHILMSTV	4
AFGILNSTV	4
AGINPSTV	4
AEGIQSTV	4
ACILQSTV	4
ADEGILQSTV	4
AFGILQSTV	4
AILMQSTV	4
ADRSTV	4
AFGRSTV	4
GNRSTV	4
ADEKNPRSTV	4
DEIKLQRSTV	4
EFLW	4
AKRW	4
AFLTW	4
AFSTW	4
AGPSTW	4
ADEKLRSTW	4
ALVW	4
AFLVW	4
ADFILVW	4
EFILVW	4
AILQVW	4
ADGLY	4
AFGLMY	4
ILMY	4
FGNY	4
AFLMNY	4
AEILPY	4
AFILPY	4
FILQY	4
AFLNQY	4
AGHKRY	4
FQRY	4
ADESY	4
ADFLSY	4
AFHLMSY	4
ALQSY	4
ADEFRSY	4
EHQRSY	4
FHLTY	4
FLMTY	4
AGHSTY	4
AHNSTY	4
AEGHKRSTY	4
FHNRSTY	4
GVY	4
AEGVY	4
AEFGLVY	4
DFHLVY	4
FGHLVY	4
ALMVY	4
ACILMVY	4
ADILMVY	4
ALPVY	4
ADGSVY	4
ADEGSVY	4
ADEFLSVY	4
AILRSVY	4
ACFLTVY	4
AFGNTVY	4
ALMQTVY	4
ILMQTVY	4
AILMRTVY	4
AGISTVY	4
ACFILSTVY	4
FGILSTVY	4
FILMSTVY	4
INSTVY	4
AFILMNSTVY	4
AIKLQRSTVY	4
AEFLWY	4
EFRWY	4
FGLVWY	4
FLSVWY	4
AEGPQS	3.07234
AELPS	2.78466
AGHLST	2.78466
C	2.60233
AEKMQR	2.60233
DEKLNPRS	2.60233
ADEKLNSTV	2.60233
EHKRWY	2.60233
AGHKQR	2.37919
ADKLNQR	2.37919
DEPQR	2.37919
ADKNQRS	2.37919
ADEGLNRST	2.37919
AGLNQRST	2.37919
DEIPV	2.37919
AEGIKLQRV	2.37919
AILNPSV	2.37919
ALMQSV	2.37919
FILRSV	2.37919
DEIKLNRTV	2.37919
ANRSTV	2.37919
PW	2.37919
ADESW	2.37919
FGILVW	2.37919
KQRY	2.37919
PSY	2.37919
AHSTY	2.37919
GILMVY	2.37919
AFSTVY	2.37919
AGWY	2.37919
AGILNSTV	2.29218
ASTY	2.24566
DFGL	2.09151
EFKL	2.09151
ADELM	2.09151
ADEILMQ	2.09151
ADEGHNQ	2.09151
DR	2.09151
AGMR	2.09151
EGPQR	2.09151
EKLNPQR	2.09151
AFHLS	2.09151
DEHLNS	2.09151
AFGLPS	2.09151
EGNPS	2.09151
AEHQS	2.09151
DEGHQS	2.09151
ALQS	2.09151
AGINQS	2.09151
AHKLRS	2.09151
ADNRS	2.09151
ACGNRS	2.09151
GPRS	2.09151
AEIKLNQRS	2.09151
ADENPQRS	2.09151
IKLRT	2.09151
EPQRT	2.09151
AFGHST	2.09151
ILMST	2.09151
ADHIKNST	2.09151
ALQST	2.09151
AEIKLQST	2.09151
AKNQST	2.09151
DEGKLRST	2.09151
EFKQRST	2.09151
AELQRST	2.09151
ADFGILV	2.09151
AEFGIKLV	2.09151
AFGLMV	2.09151
AEHLQV	2.09151
AILNQV	2.09151
ADEHKLRV	2.09151
DEFIKLRV	2.09151
ALMRV	2.09151
AGKNRV	2.09151
IPSV	2.09151
AGPQSV	2.09151
KRSV	2.09151
ADEGKLQRSV	2.09151
ELMTV	2.09151
ADILMTV	2.09151
EIKLNTV	2.09151
DEGKSTV	2.09151
AEHLSTV	2.09151
AELMSTV	2.09151
AEGLMSTV	2.09151
ACILMSTV	2.09151
ADILMSTV	2.09151
GILMSTV	2.09151
AEIKPSTV	2.09151
AGILNPSTV	2.09151
ADEIQSTV	2.09151
AKQSTV	2.09151
AGIKLVW	2.09151
AGILTVW	2.09151
CFY	2.09151
FLMNY	2.09151
AGRY	2.09151
AGKRY	2.09151
IKLMRY	2.09151
DEGKNRY	2.09151
DEGKQRY	2.09151
DFGSY	2.09151
AGHLSY	2.09151
AESTY	2.09151
HSTY	2.09151
HNSTY	2.09151
DEKQRSTY	2.09151
AGVY	2.09151
AFGVY	2.09151
ADEFLVY	2.09151
AGILMSVY	2.09151
AEKLRSVY	2.09151
ALTVY	2.09151
AIKLTVY	2.09151
AEFLSTVY	2.09151
AILMSTVY	2.09151
EFKLRWY	2.09151
AIPSV	1.97372
ALNP	1.90919
EHKPR	1.90919
AGMS	1.90919
AEGHQS	1.90919
ADEGNQRST	1.90919
AFILNTV	1.90919
EFKLY	1.90919
AEIKLRY	1.90919
AKLQRY	1.90919
AFLMTY	1.90919
ILMRVY	1.90919
AIKLPTV	1.78135
AFGH	1.68604
FI	1.68604
ACGI	1.68604
DEFGK	1.68604
DGL	1.68604
EFGL	1.68604
ACIL	1.68604
DEFIL	1.68604
AFHIL	1.68604
AEFKL	1.68604
ADEGM	1.68604
AEIKLM	1.68604
AEFGN	1.68604
AHN	1.68604
ACLN	1.68604
FHLN	1.68604
ADILN	1.68604
KLMN	1.68604
AEIKP	1.68604
ADEGLP	1.68604
AFLNP	1.68604
ADGKLNP	1.68604
DEHLQ	1.68604
ADEMQ	1.68604
DEKMQ	1.68604
EHKNQ	1.68604
EGHKNQ	1.68604
DEIKNQ	1.68604
ADELNQ	1.68604
AGKLNQ	1.68604
EHNPQ	1.68604
ALR	1.68604
FGLR	1.68604
GILR	1.68604
FGKLR	1.68604
EGIKLR	1.68604
HIKLR	1.68604
FKMR	1.68604
AFLMR	1.68604
AIKLMR	1.68604
AGKLMNR	1.68604
AFGPR	1.68604
DGNPR	1.68604
ADEGHNPR	1.68604
ADEHKNPR	1.68604
AEHQR	1.68604
DKQR	1.68604
ALQR	1.68604
ACKLQR	1.68604
DEFKLQR	1.68604
EGHKLQR	1.68604
FILMQR	1.68604
AEIKLMQR	1.68604
DGNQR	1.68604
DEFKNQR	1.68604
ELNQR	1.68604
DKLNQR	1.68604
EKLMNQR	1.68604
ADEHKNPQR	1.68604
ACGIS	1.68604
ACGKS	1.68604
AFGKS	1.68604
AEILS	1.68604
EFKLS	1.68604
DEIKLS	1.68604
AMS	1.68604
ENS	1.68604
AFNS	1.68604
EGHNS	1.68604
ACGKNS	1.68604
EFLNS	1.68604
ACGLNS	1.68604
ADEGHPS	1.68604
AEIPS	1.68604
ADEIPS	1.68604
AGILPS	1.68604
GKLPS	1.68604
LMPS	1.68604
AELNPS	1.68604
ADEIKQS	1.68604
DEGLQS	1.68604
ALMQS	1.68604
GHNQS	1.68604
DEGIKNQS	1.68604
ELNQS	1.68604
ANPQS	1.68604
DENPQS	1.68604
ERS	1.68604
DEGHRS	1.68604
ADEGHRS	1.68604
AHKRS	1.68604
AFLRS	1.68604
ADGLRS	1.68604
AEGLRS	1.68604
AEHKLRS	1.68604
AEGHKLRS	1.68604
ADKLNRS	1.68604
EHKLNRS	1.68604
AEHKLNRS	1.68604
ADGIKLNRS	1.68604
APRS	1.68604
AGHPRS	1.68604
ADEGLPRS	1.68604
EKLPRS	1.68604
DEGKLPRS	1.68604
AENPRS	1.68604
DEGQRS	1.68604
DEGHKQRS	1.68604
AEGHKLQRS	1.68604
AIKLQRS	1.68604
ENQRS	1.68604
EHLNQRS	1.68604
DEGKLNQRS	1.68604
EHKLNQRS	1.68604
AEGKLPQRS	1.68604
AKNPQRS	1.68604
FT	1.68604
IKT	1.68604
AEGLT	1.68604
DEHLT	1.68604
DEGILT	1.68604
LMT	1.68604
ALMT	1.68604
DEILMT	1.68604
AGHNT	1.68604
KNT	1.68604
AHLNT	1.68604
AFILPT	1.68604
AGRT	1.68604
FKRT	1.68604
AFKRT	1.68604
FLRT	1.68604
DGKLRT	1.68604
EFKNRT	1.68604
AEGQRT	1.68604
ILQRT	1.68604
DEIKLQRT	1.68604
DHNQRT	1.68604
AEFGST	1.68604
DEHKST	1.68604
AFGILST	1.68604
ADINST	1.68604
DFPST	1.68604
ACGPST	1.68604
DHPST	1.68604
AGHPST	1.68604
ADEGHPST	1.68604
IPST	1.68604
AEFGLPST	1.68604
EGKLPST	1.68604
AFGNPST	1.68604
AFKNPST	1.68604
AELNPST	1.68604
AEGHQST	1.68604
AEHKQST	1.68604
GLQST	1.68604
AHLQST	1.68604
KLMQST	1.68604
NQST	1.68604
EPQST	1.68604
AMPQST	1.68604
EGRST	1.68604
AFGRST	1.68604
EIKRST	1.68604
ADEIKRST	1.68604
FGLRST	1.68604
ENRST	1.68604
ADEHNRST	1.68604
ADEGHNRST	1.68604
AEINRST	1.68604
DGHLNRST	1.68604
EKLPRST	1.68604
ADEGKLPRST	1.68604
DNPRST	1.68604
ADEHKNPRST	1.68604
EGKLMQRST	1.68604
AGHKNQRST	1.68604
ADEIKNQRST	1.68604
AEGLNQRST	1.68604
AFV	1.68604
EGV	1.68604
AEGIKV	1.68604
EFHLV	1.68604
DGIKLV	1.68604
DEGLMV	1.68604
DNV	1.68604
ADIKLNV	1.68604
DEGIKLNV	1.68604
ELMNV	1.68604
NPV	1.68604
AEFLQV	1.68604
FILPQV	1.68604
IKLPQV	1.68604
ACLRV	1.68604
AGLRV	1.68604
AEGILRV	1.68604
AEFGILRV	1.68604
DIKLRV	1.68604
EFHIKLRV	1.68604
AEFILMRV	1.68604
EKLNRV	1.68604
GKLNRV	1.68604
IKPRV	1.68604
ADGLPRV	1.68604
AFKQRV	1.68604
ADEHKLQRV	1.68604
EKNQRV	1.68604
DEHKLNQRV	1.68604
AEILPQRV	1.68604
AEHKSV	1.68604
ADKLSV	1.68604
EFIKLSV	1.68604
IKLMSV	1.68604
AHNSV	1.68604
ADKNSV	1.68604
ADGLNSV	1.68604
ADEGLNSV	1.68604
DEHLNSV	1.68604
DILNSV	1.68604
AFILNSV	1.68604
ADEGILNSV	1.68604
ILMNSV	1.68604
DEKPSV	1.68604
LPSV	1.68604
AFGILPSV	1.68604
AFILMPSV	1.68604
AEIKLNPSV	1.68604
DEKQSV	1.68604
ADEILQSV	1.68604
ADEGKLQSV	1.68604
EIKLQSV	1.68604
DEIKLQSV	1.68604
DENQSV	1.68604
AEGRSV	1.68604
ACGKRSV	1.68604
ADELRSV	1.68604
AFILRSV	1.68604
EGKLRSV	1.68604
KQRSV	1.68604
ADEIKLNQRSV	1.68604
AIKLPQRSV	1.68604
ADEGTV	1.68604
ADFILTV	1.68604
DEFILTV	1.68604
ACEILMTV	1.68604
AFLNTV	1.68604
KPTV	1.68604
AEFLPTV	1.68604
AEFILPTV	1.68604
AGIKLPTV	1.68604
NPTV	1.68604
EIQTV	1.68604
DEKLQTV	1.68604
AFLRTV	1.68604
ADEGPRTV	1.68604
ADLPRTV	1.68604
AEGKLPRTV	1.68604
ADELQRTV	1.68604
ILQRTV	1.68604
ILPQRTV	1.68604
EIKLPQRTV	1.68604
ADEGHSTV	1.68604
DEISTV	1.68604
AHKSTV	1.68604
ADEFILSTV	1.68604
FGILSTV	1.68604
LMSTV	1.68604
AGLMSTV	1.68604
AGHLNSTV	1.68604
GILNSTV	1.68604
GILMNSTV	1.68604
GPSTV	1.68604
AKLPSTV	1.68604
AEQSTV	1.68604
ELQSTV	1.68604
AEGILQSTV	1.68604
ANQSTV	1.68604
EKNQSTV	1.68604
ADELRSTV	1.68604
DEILRSTV	1.68604
AEHKLRSTV	1.68604
AEILMRSTV	1.68604
AKLMRSTV	1.68604
AGKNRSTV	1.68604
AEGKNRSTV	1.68604
AEIKNRSTV	1.68604
ALNRSTV	1.68604
EKLNRSTV	1.68604
ALPRSTV	1.68604
ILPRSTV	1.68604
AFW	1.68604
ADEKLW	1.68604
FLPW	1.68604
RW	1.68604
GSW	1.68604
AEGSW	1.68604
ADEKSW	1.68604
ADEGRSW	1.68604
TW	1.68604
FTW	1.68604
ASTW	1.68604
AGNSTW	1.68604
VW	1.68604
AEKLRTVW	1.68604
GHY	1.68604
FHIY	1.68604
ACFLY	1.68604
DGLY	1.68604
AFIKLY	1.68604
ADNY	1.68604
AFLNY	1.68604
GPY	1.68604
FLMPY	1.68604
FQY	1.68604
EHQY	1.68604
ILQY	1.68604
FKLQY	1.68604
ADEFNQY	1.68604
AHKRY	1.68604
EFHKRY	1.68604
AEFLRY	1.68604
DEGKLRY	1.68604
AFGLMRY	1.68604
EKLMRY	1.68604
HNRY	1.68604
LNRY	1.68604
FKPRY	1.68604
AEFLQRY	1.68604
FILQRY	1.68604
FKLQRY	1.68604
AFKLQRY	1.68604
AEFIKLQRY	1.68604
FGSY	1.68604
FGLSY	1.68604
ADENSY	1.68604
HNSY	1.68604
FHNSY	1.68604
ADPSY	1.68604
AFLPSY	1.68604
GNQSY	1.68604
AEKNQSY	1.68604
ARSY	1.68604
FHRSY	1.68604
AEFKRSY	1.68604
AEFHLRSY	1.68604
FHLQRSY	1.68604
AEGTY	1.68604
AEGLTY	1.68604
FGLTY	1.68604
AFILTY	1.68604
AIKLRTY	1.68604
AKLNRTY	1.68604
AEKSTY	1.68604
HLSTY	1.68604
ACILSTY	1.68604
ALPSTY	1.68604
AEKRSTY	1.68604
ADEKPRSTY	1.68604
FIVY	1.68604
ACFGLVY	1.68604
DFHILVY	1.68604
CFILMVY	1.68604
HILMVY	1.68604
AFLNVY	1.68604
FPVY	1.68604
AFPVY	1.68604
AFGLPVY	1.68604
FLQVY	1.68604
GILMRVY	1.68604
FIKLMRVY	1.68604
EKLPRVY	1.68604
EHKLQRVY	1.68604
AEHKLQRVY	1.68604
AFGISVY	1.68604
ALMSVY	1.68604
AEILQTVY	1.68604
AGILRSTVY	1.68604
AHWY	1.68604
FIWY	1.68604
AILWY	1.68604
AFKLWY	1.68604
FHNWY	1.68604
FHLPWY	1.68604
FHQWY	1.68604
FGHRWY	1.68604
GKRWY	1.68604
DFHIKRWY	1.68604
FHLRWY	1.68604
AFGNSWY	1.68604
TWY	1.68604
AFLTWY	1.68604
STWY	1.68604
AFSTWY	1.68604
AEFILVWY	1.68604
EKRVWY	1.68604
IKLMTV	1.58068
DEKNQRSV	1.55251
AILMQTV	1.53189
ADFGS	1.50372
AGMST	1.50372
DGHNST	1.50372
AHPST	1.50372
DEHKQRST	1.50372
AGNSV	1.50372
ADEGKPSV	1.50372
AFGILMSTV	1.50372
AGINSTV	1.50372
NONE	1.39836
DEGI	1.39836
FLM	1.39836
AEFGKP	1.39836
DEILP	1.39836
IKLP	1.39836
FHKLQ	1.39836
ADEGHKNQ	1.39836
ADEGNPQ	1.39836
GHR	1.39836
AHKR	1.39836
ADEGLR	1.39836
DKLR	1.39836
ILMR	1.39836
AEIKLMR	1.39836
ADEFKNR	1.39836
FKLNR	1.39836
DEGHKPR	1.39836
HKQR	1.39836
DEIKQR	1.39836
NQR	1.39836
EHKPQR	1.39836
ADLS	1.39836
AEFGLS	1.39836
AFGPS	1.39836
DEGHPS	1.39836
AIPS	1.39836
AFGNPS	1.39836
DGNQS	1.39836
ADEGLNQS	1.39836
AIKRS	1.39836
EGKLQRS	1.39836
APQRS	1.39836
FGLT	1.39836
FILT	1.39836
AGLMT	1.39836
APRT	1.39836
AGINST	1.39836
DELNQST	1.39836
AGLNRST	1.39836
AEGKNPRST	1.39836
KNQRST	1.39836
ADGKNQRST	1.39836
DEGKNPQRST	1.39836
DEIKV	1.39836
GIKLPV	1.39836
DEGIKLPV	1.39836
AFGILMPV	1.39836
ADEKLPQV	1.39836
AFGILRV	1.39836
AILMQRV	1.39836
IKLNQRV	1.39836
DEKPQRV	1.39836
EIKLPQRV	1.39836
AEIKSV	1.39836
DGNSV	1.39836
ADEIKNSV	1.39836
EILNSV	1.39836
AILMQSV	1.39836
AEGLRSV	1.39836
ADEKNRSV	1.39836
AGKLNRSV	1.39836
ADEGLTV	1.39836
ADEFILTV	1.39836
ALPQTV	1.39836
ILNRTV	1.39836
ILPRTV	1.39836
KQRTV	1.39836
AIKLMSTV	1.39836
AEGNSTV	1.39836
AGHNSTV	1.39836
AFLQSTV	1.39836
AFILQSTV	1.39836
AEGRSTV	1.39836
DEKLQRSTV	1.39836
FW	1.39836
DESW	1.39836
ADFY	1.39836
FIY	1.39836
DHNY	1.39836
HPY	1.39836
EFQY	1.39836
LRY	1.39836
DEGSY	1.39836
AFGSY	1.39836
FILSY	1.39836
EKNRSY	1.39836
ADEPSTY	1.39836
EILMVY	1.39836
FHILNVY	1.39836
EFIKLQVY	1.39836
AEFLRVY	1.39836
AFILMSVY	1.39836
LTVY	1.39836
DFILTVY	1.39836
FHILWY	1.39836
FHLNWY	1.39836
KRWY	1.39836
AFGSWY	1.39836
FGLSWY	1.39836
AGILMTV	1.34957
FHILVWY	1.34957
AEFKLR	1.32937
AEGHST	1.32937
AGIST	1.32937
AGLMST	1.32937
FIKLRVY	1.32937
AFLWY	1.32937
FLMWY	1.32937
AFILMSTV	1.31135
AGILPSTV	1.30305
AEHK	1.28058
AGM	1.28058
DLP	1.28058
HKPR	1.28058
AEPQR	1.28058
AEHKPS	1.28058
ADGKRS	1.28058
AEGHKQRS	1.28058
EKNQT	1.28058
ADEHKNST	1.28058
ADLPST	1.28058
ANPRST	1.28058
EKLNQRST	1.28058
EFLV	1.28058
AEFGLV	1.28058
AFILMQV	1.28058
AGPTV	1.28058
ACILRTV	1.28058
AEILQRTV	1.28058
LMW	1.28058
FKRY	1.28058
FILRY	1.28058
EFHKQRY	1.28058
EKRSY	1.28058
EFIKLVY	1.28058
FGILTVY	1.28058
ASTVY	1.28058
AGSTVY	1.28058
AILQSTV	1.25526
ALMST	1.24421
EQR	1.21604
ADELQR	1.21604
LNS	1.21604
APQS	1.21604
AEGKLST	1.21604
AKNPRST	1.21604
DEQV	1.21604
IKLMRTV	1.21604
ADEGKSTV	1.21604
EKQRW	1.21604
FILNVY	1.21604
AGILMSTV	1.20053
ANP	1.17522
GKRS	1.17522
DNT	1.17522
ADEHKQRST	1.17522
EILSV	1.17522
EILPTV	1.17522
AEFY	1.17522
FHLRY	1.17522
ILNVY	1.17522
AGKLS	1.14705
AEGKLS	1.14705
ADEGLNS	1.14705
ADELTV	1.14705
AELQSTV	1.14705
FHLWY	1.14705
ANPST	1.136
AL	1.12643
AGLNSTV	1.12643
ACILVY	1.12643
ANSTV	1.08821
AFGILTV	1.06189
AGNPST	1.05352
CDG	0.992895
ACDEG	0.992895
EFG	0.992895
FH	0.992895
DEFI	0.992895
ACGK	0.992895
EHK	0.992895
CL	0.992895
ACGL	0.992895
ADGL	0.992895
DEFGL	0.992895
ADEFGL	0.992895
FHL	0.992895
AEIL	0.992895
DFIL	0.992895
EFGIL	0.992895
DEHKL	0.992895
ADEHKL	0.992895
EIKL	0.992895
ADEGIKL	0.992895
FGIKL	0.992895
GM	0.992895
AFLM	0.992895
AEGLM	0.992895
AFHLM	0.992895
FN	0.992895
FGN	0.992895
EGHN	0.992895
ADGHKN	0.992895
DEGIKN	0.992895
AEGLN	0.992895
AEKLN	0.992895
AEFGP	0.992895
AHP	0.992895
EHP	0.992895
IP	0.992895
AGIP	0.992895
GHKP	0.992895
AGIKP	0.992895
DELP	0.992895
ACGLP	0.992895
AFGLP	0.992895
AFILP	0.992895
EGKLP	0.992895
FLMP	0.992895
AGNP	0.992895
ADGHNP	0.992895
ADEHKNP	0.992895
DEGHQ	0.992895
ELQ	0.992895
EFLQ	0.992895
LMQ	0.992895
ALMQ	0.992895
AILMQ	0.992895
GLNQ	0.992895
EGPQ	0.992895
EHPQ	0.992895
ELPQ	0.992895
DEFKR	0.992895
AFGKR	0.992895
EIKR	0.992895
ADELR	0.992895
AEGLR	0.992895
AHKLR	0.992895
GHKLR	0.992895
AKLMR	0.992895
NR	0.992895
DNR	0.992895
GHNR	0.992895
DELNR	0.992895
ADKLNR	0.992895
AKLMNR	0.992895
ADGKPR	0.992895
AHKPR	0.992895
ADELPR	0.992895
AEGKLPR	0.992895
EKLMPR	0.992895
DKNPR	0.992895
AEQR	0.992895
EGQR	0.992895
IKQR	0.992895
DGLQR	0.992895
GKLQR	0.992895
HKLQR	0.992895
ADKNQR	0.992895
AKLNQR	0.992895
AEGKLNQR	0.992895
AEIKLNQR	0.992895
ADEKMNQR	0.992895
ADEGPQR	0.992895
AKLPQR	0.992895
ACFGS	0.992895
ADHS	0.992895
ADEHS	0.992895
DEIS	0.992895
ADEIS	0.992895
ADEGIS	0.992895
HIS	0.992895
ADEIKS	0.992895
EGLS	0.992895
GILS	0.992895
AGLMS	0.992895
CGNS	0.992895
DEGINS	0.992895
ADEFKNS	0.992895
ADEHKNS	0.992895
ACLNS	0.992895
DELNS	0.992895
ACFLNS	0.992895
AGMNS	0.992895
DGMNS	0.992895
ACDEPS	0.992895
AFPS	0.992895
AEFGPS	0.992895
AGHPS	0.992895
ADGHPS	0.992895
KPS	0.992895
GLPS	0.992895
AGMPS	0.992895
AHNPS	0.992895
ADHNPS	0.992895
DEHKNPS	0.992895
ALNPS	0.992895
DELNPS	0.992895
DEHQS	0.992895
ADEGHQS	0.992895
ADKQS	0.992895
DEHKQS	0.992895
DELQS	0.992895
FLQS	0.992895
EHLQS	0.992895
DEGKLQS	0.992895
AGHNQS	0.992895
AGPQS	0.992895
ADGPQS	0.992895
ALPQS	0.992895
AELPQS	0.992895
AGNPQS	0.992895
ADEHNPQS	0.992895
AEKNPQS	0.992895
DEKLNPQS	0.992895
ADEFRS	0.992895
GRS	0.992895
ACGRS	0.992895
AFGRS	0.992895
EHRS	0.992895
DKRS	0.992895
AEFKRS	0.992895
GHKRS	0.992895
AFIKLRS	0.992895
DHNRS	0.992895
ADEGHNRS	0.992895
ADEFGKNRS	0.992895
HKNRS	0.992895
EGHKNRS	0.992895
GKLNRS	0.992895
AGKLPRS	0.992895
AEGNPRS	0.992895
DEGNPRS	0.992895
EFKQRS	0.992895
AHKQRS	0.992895
AEGLQRS	0.992895
EHKLQRS	0.992895
AHKNQRS	0.992895
HT	0.992895
AHT	0.992895
DEHT	0.992895
ADEHT	0.992895
AGIT	0.992895
ADKT	0.992895
EGKT	0.992895
FLT	0.992895
AFLT	0.992895
ADGLT	0.992895
ACEGLT	0.992895
DEILT	0.992895
AEGILT	0.992895
AGKLT	0.992895
AGIKLT	0.992895
LNT	0.992895
AGLNT	0.992895
AILNT	0.992895
ADELPT	0.992895
AFHLPT	0.992895
ADEILPT	0.992895
FILPT	0.992895
AEKLPT	0.992895
NPT	0.992895
AGNPT	0.992895
AEHQT	0.992895
DEIKQT	0.992895
ELQT	0.992895
ADEGLNQT	0.992895
DENPQT	0.992895
EFKRT	0.992895
AHKRT	0.992895
ILRT	0.992895
EIKLRT	0.992895
KLMRT	0.992895
DNRT	0.992895
FKNRT	0.992895
DEFKNRT	0.992895
DEGHKNRT	0.992895
ADEHPRT	0.992895
DEGKPRT	0.992895
ADEHKLQRT	0.992895
LNQRT	0.992895
CST	0.992895
EST	0.992895
ACDEST	0.992895
GST	0.992895
AFGST	0.992895
AGHST	0.992895
ACKST	0.992895
ADHKST	0.992895
ACGLST	0.992895
EILST	0.992895
AEGILST	0.992895
KLST	0.992895
AEKLST	0.992895
AFGKLST	0.992895
AEMST	0.992895
ACLMST	0.992895
ACILMST	0.992895
AIKLMST	0.992895
AEFNST	0.992895
GHNST	0.992895
AGHNST	0.992895
LNST	0.992895
ACLNST	0.992895
ADELNST	0.992895
AEGLNST	0.992895
AGKLNST	0.992895
IKLNST	0.992895
ADEILPST	0.992895
FILPST	0.992895
ADKLPST	0.992895
ACNPST	0.992895
ENPST	0.992895
AENPST	0.992895
ADEHNPST	0.992895
DGKNPST	0.992895
GLNPST	0.992895
DEGLNPST	0.992895
DEGQST	0.992895
AKQST	0.992895
ADKQST	0.992895
AEGKQST	0.992895
AGKLQST	0.992895
ALMQST	0.992895
ANQST	0.992895
ADGNQST	0.992895
ADEGLNQST	0.992895
AEKLNQST	0.992895
APQST	0.992895
ACGKRST	0.992895
EGLRST	0.992895
AEGLRST	0.992895
DEKMRST	0.992895
KLMRST	0.992895
DGKPRST	0.992895
ADGNPRST	0.992895
DGKQRST	0.992895
ADELQRST	0.992895
AHNQRST	0.992895
AEGPQRST	0.992895
DIKV	0.992895
AGIKV	0.992895
LV	0.992895
DGLV	0.992895
DEGLV	0.992895
AFHLV	0.992895
CEFILV	0.992895
ACEFILV	0.992895
CGILV	0.992895
ADEFGILV	0.992895
EFHILV	0.992895
FGHILV	0.992895
AFKLV	0.992895
DFIKLV	0.992895
DEFIKLV	0.992895
AFGIKLV	0.992895
AGIMV	0.992895
ALMV	0.992895
AELMV	0.992895
HLMV	0.992895
ADFILMV	0.992895
GILMV	0.992895
AEGILMV	0.992895
KLMV	0.992895
AEKLMV	0.992895
GIKLMV	0.992895
ADINV	0.992895
ADLNV	0.992895
ADGILNV	0.992895
AFGILNV	0.992895
AHILNV	0.992895
AFHILNV	0.992895
EIKLNV	0.992895
FIKLNV	0.992895
GIKLNV	0.992895
AGIKLNV	0.992895
DPV	0.992895
ACLPV	0.992895
CILPV	0.992895
ADFILPV	0.992895
DEFGILPV	0.992895
ADEFKLPV	0.992895
AEGIKLPV	0.992895
LMPV	0.992895
EFILMPV	0.992895
AGILMPV	0.992895
ADNPV	0.992895
ALNPV	0.992895
ADILNPV	0.992895
EQV	0.992895
ADEIQV	0.992895
EKQV	0.992895
ADELQV	0.992895
ACILQV	0.992895
DILQV	0.992895
DFILQV	0.992895
ADEFILQV	0.992895
GILQV	0.992895
EGILQV	0.992895
AFGILQV	0.992895
AEHILQV	0.992895
AGILMQV	0.992895
AEIKLNQV	0.992895
LPQV	0.992895
ACRV	0.992895
AFRV	0.992895
ADGRV	0.992895
AGIRV	0.992895
AEHKRV	0.992895
ALRV	0.992895
AELRV	0.992895
ADGLRV	0.992895
ADEFILRV	0.992895
FGILRV	0.992895
EHILRV	0.992895
FHILRV	0.992895
GHILRV	0.992895
ACEKLRV	0.992895
ADEGKLRV	0.992895
AHKLRV	0.992895
ADEFIKLRV	0.992895
DEGIKLRV	0.992895
EHIKLRV	0.992895
HKLMRV	0.992895
AEIKLMRV	0.992895
ADEHKNRV	0.992895
ADEILNRV	0.992895
AKLNRV	0.992895
AIPRV	0.992895
EKPRV	0.992895
AGLPRV	0.992895
ADEGKQRV	0.992895
AEHKQRV	0.992895
AELQRV	0.992895
ACILQRV	0.992895
AGIKLQRV	0.992895
EGIKLQRV	0.992895
AKLNQRV	0.992895
AGKPQRV	0.992895
AEIKLPQRV	0.992895
DESV	0.992895
EGSV	0.992895
AEGHSV	0.992895
ACISV	0.992895
ADEGISV	0.992895
AIKSV	0.992895
DEIKSV	0.992895
ACFGLSV	0.992895
AGHLSV	0.992895
DEILSV	0.992895
DEFILSV	0.992895
ACFGILSV	0.992895
AFGIKLSV	0.992895
ADLMSV	0.992895
ACILMSV	0.992895
AGILMSV	0.992895
AIKLMSV	0.992895
AGIKLMSV	0.992895
ANSV	0.992895
AENSV	0.992895
GINSV	0.992895
AGINSV	0.992895
ALNSV	0.992895
ADILNSV	0.992895
ADEILNSV	0.992895
AGKLNSV	0.992895
AFPSV	0.992895
ACGPSV	0.992895
AEGPSV	0.992895
AEGKPSV	0.992895
ACILPSV	0.992895
ADILPSV	0.992895
AEGILPSV	0.992895
ADEGKLPSV	0.992895
AEGIKLPSV	0.992895
DNPSV	0.992895
ADEGKNPSV	0.992895
AEGKQSV	0.992895
AELQSV	0.992895
AEGLQSV	0.992895
DEKLQSV	0.992895
ADEIKLQSV	0.992895
FILNQSV	0.992895
AIRSV	0.992895
AIKRSV	0.992895
AELRSV	0.992895
KLRSV	0.992895
AGILMRSV	0.992895
IKLMRSV	0.992895
AILNRSV	0.992895
AGPRSV	0.992895
AGKPRSV	0.992895
AEGQRSV	0.992895
EKLQRSV	0.992895
AGKLQRSV	0.992895
GTV	0.992895
ACGTV	0.992895
DEGTV	0.992895
AGHTV	0.992895
ITV	0.992895
ACGITV	0.992895
ADEGITV	0.992895
EKTV	0.992895
ADGKTV	0.992895
CFILTV	0.992895
ACHILTV	0.992895
FHILTV	0.992895
DEIKLTV	0.992895
LMTV	0.992895
ACLMTV	0.992895
AFGLMTV	0.992895
DILMTV	0.992895
HILMTV	0.992895
AGNTV	0.992895
DGNTV	0.992895
ADEINTV	0.992895
AGINTV	0.992895
ADEKNTV	0.992895
AEILNTV	0.992895
GILNTV	0.992895
ALMNTV	0.992895
GPTV	0.992895
ADEGKPTV	0.992895
LPTV	0.992895
ADELPTV	0.992895
ADGILPTV	0.992895
ALNPTV	0.992895
ILNPTV	0.992895
AILNPTV	0.992895
AEIQTV	0.992895
EKQTV	0.992895
ALQTV	0.992895
FLQTV	0.992895
AIKLQTV	0.992895
AGIKLQTV	0.992895
ILMQTV	0.992895
AEILMQTV	0.992895
AILNQTV	0.992895
AEPQTV	0.992895
AKRTV	0.992895
DEGKRTV	0.992895
AIKRTV	0.992895
AEHLRTV	0.992895
ADILRTV	0.992895
GILRTV	0.992895
DEKLRTV	0.992895
AEILMRTV	0.992895
ADEKNRTV	0.992895
IKLNRTV	0.992895
EIKLPRTV	0.992895
AKQRTV	0.992895
LQRTV	0.992895
AKLQRTV	0.992895
EIKLQRTV	0.992895
ACESTV	0.992895
DEGSTV	0.992895
ADFGSTV	0.992895
AHISTV	0.992895
ACKSTV	0.992895
LSTV	0.992895
ACGLSTV	0.992895
FGLSTV	0.992895
ACFGLSTV	0.992895
ADFILSTV	0.992895
EFILSTV	0.992895
DGILSTV	0.992895
FHILSTV	0.992895
AGHILSTV	0.992895
ACKLSTV	0.992895
ADIKLSTV	0.992895
DLMSTV	0.992895
AFLMSTV	0.992895
AKLMSTV	0.992895
AKNSTV	0.992895
ADKNSTV	0.992895
ELNSTV	0.992895
AFLNSTV	0.992895
ACGLNSTV	0.992895
FILNSTV	0.992895
AFILNSTV	0.992895
ADGILNSTV	0.992895
ACPSTV	0.992895
ELPSTV	0.992895
AFLPSTV	0.992895
AGLPSTV	0.992895
ADEGLPSTV	0.992895
DILPSTV	0.992895
AGIKLPSTV	0.992895
AGILMPSTV	0.992895
DEGNPSTV	0.992895
AGKNPSTV	0.992895
ILNPSTV	0.992895
EQSTV	0.992895
AEHQSTV	0.992895
AEIQSTV	0.992895
AEILQSTV	0.992895
AELMQSTV	0.992895
DEGNQSTV	0.992895
AEGLNQSTV	0.992895
AEGILNQSTV	0.992895
AILPQSTV	0.992895
GKRSTV	0.992895
EHKRSTV	0.992895
AIKRSTV	0.992895
AGIKRSTV	0.992895
ELRSTV	0.992895
AFLRSTV	0.992895
ADGLRSTV	0.992895
FILRSTV	0.992895
AFILRSTV	0.992895
GIKLRSTV	0.992895
DENRSTV	0.992895
DEKLNRSTV	0.992895
ADPRSTV	0.992895
ADEPRSTV	0.992895
ADENPRSTV	0.992895
EQRSTV	0.992895
DEILQRSTV	0.992895
ADEKLNQRSTV	0.992895
ADW	0.992895
DEW	0.992895
FGW	0.992895
ALW	0.992895
AFILW	0.992895
FILMW	0.992895
AEGKPW	0.992895
ADERW	0.992895
ASW	0.992895
ACSW	0.992895
AVW	0.992895
FVW	0.992895
FIKLVW	0.992895
AFILPVW	0.992895
ILSVW	0.992895
AFGILSVW	0.992895
AFLTVW	0.992895
ILMTVW	0.992895
AILSTVW	0.992895
FILSTVW	0.992895
AY	0.992895
EFY	0.992895
FGHY	0.992895
AFHIY	0.992895
AEFKY	0.992895
DLY	0.992895
DFLY	0.992895
ADFLY	0.992895
DFHLY	0.992895
ACGILY	0.992895
HILY	0.992895
ADEFKLY	0.992895
AEFILMY	0.992895
FHILMY	0.992895
DFNY	0.992895
AEGNY	0.992895
AFGNY	0.992895
FGHNY	0.992895
AEGKNY	0.992895
HKNY	0.992895
FGLNY	0.992895
EHLNY	0.992895
FGILNY	0.992895
FHIKLNY	0.992895
AFPY	0.992895
FHPY	0.992895
FGHPY	0.992895
ALPY	0.992895
HQY	0.992895
AFLQY	0.992895
FHLQY	0.992895
AEILQY	0.992895
AEHKLQY	0.992895
AFHRY	0.992895
EFHRY	0.992895
HKRY	0.992895
AGKLRY	0.992895
FHKLRY	0.992895
AFHKLRY	0.992895
EKNRY	0.992895
DEKNRY	0.992895
HKQRY	0.992895
DEKLQRY	0.992895
AEHKLQRY	0.992895
EKNQRY	0.992895
DEGKSY	0.992895
AHKSY	0.992895
ACLSY	0.992895
ADELSY	0.992895
AGLSY	0.992895
AILSY	0.992895
AGILSY	0.992895
FLMSY	0.992895
AFNSY	0.992895
DFNSY	0.992895
ADGNSY	0.992895
AFGNSY	0.992895
AFLNSY	0.992895
AHLNSY	0.992895
KLPSY	0.992895
AGQSY	0.992895
EHQSY	0.992895
GRSY	0.992895
ALRSY	0.992895
AEFKLRSY	0.992895
ADEGNRSY	0.992895
DEKNQRSY	0.992895
FTY	0.992895
AELTY	0.992895
DEFLTY	0.992895
AFKLMTY	0.992895
FNTY	0.992895
DEKNTY	0.992895
FILNTY	0.992895
FQTY	0.992895
FKLRTY	0.992895
EHKQRTY	0.992895
STY	0.992895
FSTY	0.992895
AEGSTY	0.992895
FGSTY	0.992895
ADFGSTY	0.992895
AEGKSTY	0.992895
ACLSTY	0.992895
AELSTY	0.992895
FLSTY	0.992895
AGLSTY	0.992895
FHLSTY	0.992895
AILSTY	0.992895
DEGNSTY	0.992895
AGPSTY	0.992895
AKRSTY	0.992895
AKLRSTY	0.992895
ADEKNQRSTY	0.992895
ACFIVY	0.992895
AFGIVY	0.992895
FHIVY	0.992895
FHKVY	0.992895
AGHLVY	0.992895
DEFILVY	0.992895
GILVY	0.992895
EHILVY	0.992895
EFHILVY	0.992895
AEFHILVY	0.992895
AFLMVY	0.992895
AFHLMVY	0.992895
ALNVY	0.992895
AILNVY	0.992895
AFILNVY	0.992895
EFILNVY	0.992895
AHILNVY	0.992895
FILMNVY	0.992895
AGPVY	0.992895
LPVY	0.992895
AELPVY	0.992895
DFILPVY	0.992895
FILMPVY	0.992895
EILQVY	0.992895
FHILQVY	0.992895
AFILPQVY	0.992895
AKRVY	0.992895
AIKRVY	0.992895
ACILRVY	0.992895
EFILRVY	0.992895
DEIKLRVY	0.992895
AEGIKLRVY	0.992895
EKQRVY	0.992895
AGSVY	0.992895
AFGSVY	0.992895
AEFLSVY	0.992895
ACGLSVY	0.992895
ACILSVY	0.992895
ACNSVY	0.992895
AFILNSVY	0.992895
AILMNSVY	0.992895
FILPSVY	0.992895
ILRSVY	0.992895
AELTVY	0.992895
CILTVY	0.992895
AEGILTVY	0.992895
AKLTVY	0.992895
FGIKLTVY	0.992895
FLMTVY	0.992895
DFILMTVY	0.992895
FILPTVY	0.992895
ILQTVY	0.992895
EFILRTVY	0.992895
EILQRTVY	0.992895
ADSTVY	0.992895
FSTVY	0.992895
AGILSTVY	0.992895
HILSTVY	0.992895
AFKLSTVY	0.992895
IKLSTVY	0.992895
AFIKLSTVY	0.992895
ANSTVY	0.992895
ADNSTVY	0.992895
AFNSTVY	0.992895
ILQSTVY	0.992895
DEILRSTVY	0.992895
EFWY	0.992895
FGHWY	0.992895
FKWY	0.992895
FGLWY	0.992895
QWY	0.992895
RWY	0.992895
FGLTWY	0.992895
FHVWY	0.992895
AFHVWY	0.992895
AHLVWY	0.992895
AEILVWY	0.992895
AGILVWY	0.992895
FHILNVWY	0.992895
FILSVWY	0.992895
FTVWY	0.992895
AFLTVWY	0.992895
AFILMTVWY	0.992895
AFLSTVWY	0.992895
FILSTVWY	0.992895
ADEGSV	0.905884
EHN	0.897585
AGNSTV	0.897585
AEKPST	0.887534
CILTV	0.887534
ACLS	0.875112
KNRS	0.875112
ACST	0.875112
ALPST	0.875112
LPV	0.875112
AHILSTV	0.875112
DEKRSTV	0.875112
FKLR	0.859364
ADELNS	0.859364
ADENRST	0.859364
FLV	0.859364
FILMQV	0.859364
DEKQY	0.859364
EHKNQR	0.849794
ILMSTV	0.849794
AILSTVY	0.849794
GLP	0.838744
ADENPQS	0.838744
DENQRS	0.838744
AKLRT	0.838744
DGNRST	0.838744
ADGKNRST	0.838744
AFLMV	0.838744
ADEGNSV	0.838744
AGIKLTV	0.838744
AGILNTV	0.838744
IKLQRTV	0.838744
FPY	0.838744
AFGLVY	0.838744
AFILMVY	0.814647
AEH	0.810573
ADEH	0.810573
FLP	0.810573
EGKQ	0.810573
AEGR	0.810573
FKR	0.810573
DEGHKR	0.810573
KLMQR	0.810573
AFGS	0.810573
AEGLS	0.810573
DEFGNS	0.810573
ACPS	0.810573
ACGPS	0.810573
EKPS	0.810573
DGKNT	0.810573
AGILST	0.810573
DEGRST	0.810573
ADGNRST	0.810573
GLV	0.810573
AEILMRV	0.810573
DEKNRV	0.810573
AGLNSV	0.810573
AEGILTV	0.810573
AGKSTV	0.810573
ADLSTV	0.810573
AGKLRSTV	0.810573
AGILVW	0.810573
AFLMY	0.810573
AFILMY	0.810573
DEHNY	0.810573
AFGLSVY	0.810573
AFILMTVY	0.810573
EKLMQR	0.792224
FILMVWY	0.792224
ADGR	0.769751
LR	0.769751
GPR	0.769751
DEKLMQR	0.769751
AEKLPS	0.769751
AENPS	0.769751
DEKLNQS	0.769751
DEHKNRS	0.769751
ADEHKLNQRS	0.769751
DEKLT	0.769751
ADGPT	0.769751
EKQST	0.769751
ADEHKQST	0.769751
AELQST	0.769751
AGKNQRST	0.769751
AKPV	0.769751
HILPV	0.769751
ACILRV	0.769751
IKLMQRV	0.769751
AFILPSV	0.769751
AEKPRSV	0.769751
FGILTV	0.769751
FILRTV	0.769751
AIKLNRTV	0.769751
AFSTV	0.769751
AEFILSTV	0.769751
ALQSTV	0.769751
AGIKLRSTV	0.769751
FHILY	0.769751
FHVY	0.769751
EIKLRVY	0.769751
AGILSVY	0.769751
FPWY	0.769751
ILMVWY	0.769751
DENQ	0.756506
ALMSTV	0.756506
DEHKQR	0.751733
AKLRST	0.751733
FLMY	0.751733
FKLRY	0.751733
AFLSY	0.751733
ADGILV	0.74158
ACGNSTV	0.74158
AGSTY	0.74158
AGKPRS	0.730531
AEILSTV	0.718458
AEGLST	0.716641
GI	0.705213
AFGL	0.705213
GLM	0.705213
FP	0.705213
FGLP	0.705213
DEHNP	0.705213
DLNP	0.705213
ADEFKQ	0.705213
DEGLQ	0.705213
EHLQ	0.705213
ADEKLMQ	0.705213
EHNQ	0.705213
HKLR	0.705213
DEGNPR	0.705213
EKLPQR	0.705213
AEKNPQR	0.705213
DHNS	0.705213
AEHNS	0.705213
AKNPS	0.705213
DGKRS	0.705213
AGNRS	0.705213
EGNRS	0.705213
EHKNRS	0.705213
ADENPRS	0.705213
AGKLQRS	0.705213
KPQRS	0.705213
AGLT	0.705213
GNT	0.705213
GLPT	0.705213
EKLQT	0.705213
AKLPRT	0.705213
AHST	0.705213
ADEGHST	0.705213
DEILST	0.705213
AFNST	0.705213
ADGLNST	0.705213
ADEGKLPST	0.705213
ALNPST	0.705213
AEGKPQST	0.705213
DKNPRST	0.705213
AEGQRST	0.705213
KLQRST	0.705213
AENQRST	0.705213
AEGLV	0.705213
ACEILV	0.705213
AKLV	0.705213
AILMNV	0.705213
ADPV	0.705213
DFILPV	0.705213
ILNPV	0.705213
AFILQV	0.705213
ADEKPQV	0.705213
AEGKLQRV	0.705213
AEKLPQRV	0.705213
DEILNSV	0.705213
AEGQSV	0.705213
AGILQSV	0.705213
AILPRSV	0.705213
AGITV	0.705213
ADLTV	0.705213
AFGLTV	0.705213
DENTV	0.705213
DEILPTV	0.705213
ILMNSTV	0.705213
AEIPSTV	0.705213
ADEILPSTV	0.705213
AGNPSTV	0.705213
AQSTV	0.705213
AGLQSTV	0.705213
AIKLQRSTV	0.705213
AFILMVW	0.705213
EHLY	0.705213
FHLMY	0.705213
EFKLQY	0.705213
EHKRY	0.705213
FIKLRY	0.705213
FHILNRY	0.705213
KLQRY	0.705213
DENSY	0.705213
AGNSY	0.705213
AEKRSY	0.705213
ANSTY	0.705213
DFLVY	0.705213
AGILMVY	0.705213
AEFIKLRVY	0.705213
AFGLTVY	0.705213
GWY	0.705213
FLSWY	0.705213
EFILVWY	0.705213
EGN	0.68274
DEGNRST	0.674441
FILMTV	0.674441
WY	0.674441
AGPS	0.668234
AFLS	0.656423
GHNS	0.656423
ALNS	0.656423
AEGNPS	0.656423
AEKLPQRS	0.656423
EGKNRST	0.656423
IKLNRV	0.656423
AILNSV	0.656423
ADEGPSV	0.656423
AEKLTV	0.656423
AFILRTV	0.656423
EKLQRTV	0.656423
AEISTV	0.656423
ADEKRSTV	0.656423
EHNQY	0.656423
ILMRV	0.648054
ADEILTV	0.644588
AEKLQRSTV	0.644588
AGSY	0.644588
AGILSTV	0.643519
AGPSV	0.641497
AGNQS	0.63622
DEGKNPQS	0.63622
AKLST	0.63622
AGLNST	0.63622
FILMRV	0.63622
ALPSV	0.63622
EIKLQTV	0.63622
FLW	0.63622
AFHLY	0.63622
AFILTV	0.62717
DEGQS	0.62517
AKNQRS	0.62517
ALP	0.613405
ACSTV	0.609903
F	0.58743
ADEF	0.58743
ACDG	0.58743
AEIK	0.58743
ADEIL	0.58743
FKL	0.58743
LM	0.58743
AEN	0.58743
ADEFGN	0.58743
HP	0.58743
DEFKP	0.58743
AGILP	0.58743
AELMP	0.58743
EKNP	0.58743
DEFQ	0.58743
ADGQ	0.58743
EFLMQ	0.58743
AENQ	0.58743
EKPQ	0.58743
AELPQ	0.58743
EFHKR	0.58743
AFLR	0.58743
EHLR	0.58743
EGKLR	0.58743
DEHKLR	0.58743
FIKLR	0.58743
AGIKLR	0.58743
FIKLMR	0.58743
ADENR	0.58743
IKLNR	0.58743
ADEHKPR	0.58743
ADGLPR	0.58743
AHKQR	0.58743
EHIKLQR	0.58743
ADEIKNQR	0.58743
DEHKPQR	0.58743
ACDES	0.58743
ACDGS	0.58743
DEGHKS	0.58743
LS	0.58743
ACGILS	0.58743
AKNS	0.58743
DKNS	0.58743
AELNS	0.58743
AGLNPS	0.58743
ADGKQS	0.58743
AELQS	0.58743
DNQS	0.58743
ADEGHNQS	0.58743
AGKNQS	0.58743
AEIKRS	0.58743
ADHKNRS	0.58743
DEGHKNRS	0.58743
KLNRS	0.58743
AEGPRS	0.58743
ADNPRS	0.58743
AELQRS	0.58743
AGKPQRS	0.58743
AILT	0.58743
ADEKLT	0.58743
DGPT	0.58743
ADEKLNQT	0.58743
AEGKPQT	0.58743
ADEGRT	0.58743
DEIKLRT	0.58743
DEHKPRT	0.58743
EKLPRT	0.58743
KNPRT	0.58743
AEPQRT	0.58743
AEKPQRT	0.58743
ACEST	0.58743
ACEGST	0.58743
DEHST	0.58743
ADEHKST	0.58743
ACLST	0.58743
DLST	0.58743
AILST	0.58743
ACNST	0.58743
HNST	0.58743
ADGHNST	0.58743
DGLNST	0.58743
AGILNST	0.58743
NPST	0.58743
EGQST	0.58743
AGKQST	0.58743
ADELNQST	0.58743
GRST	0.58743
GKRST	0.58743
ADEGLRST	0.58743
GKNRST	0.58743
ADELNRST	0.58743
AKLPRST	0.58743
ADNPRST	0.58743
AEQRST	0.58743
AEHQRST	0.58743
AGKQRST	0.58743
GV	0.58743
ACGV	0.58743
DEGV	0.58743
[truncated: 6,642 more rows]
