# Supplementary material for: Exploiting residue-level and profile-level interface propensities for usage in binding sites prediction of proteins
Source: BMC Bioinformatics. 2007 May 5;8:147. doi: 10.1186/1471-2105-8-147 (PMC1885810; doi:10.1186/1471-2105-8-147)
Supplement: Additional file 4 — binary profile interface propensities. binary profile interface propensities of homo-transient complexes [file 1471-2105-8-147-S4.txt]

Supplement Material 3: binary profile interface propensities of homo-transient complexes.
The total number of binary profiles is 130.
ILM	4
TV	4
WY	4
ADEKQ	2.44676
R	2.04129
H	1.75361
FLM	1.75361
GP	1.75361
LR	1.75361
ADES	1.75361
ILRV	1.75361
ATV	1.75361
ALTV	1.75361
LY	1.75361
FVY	1.75361
ILVY	1.75361
GK	1.34814
D	1.06046
EG	1.06046
ADEK	1.06046
L	1.06046
N	1.06046
EKP	1.06046
DEKP	1.06046
DNP	1.06046
AKS	1.06046
AEKS	1.06046
ADEKS	1.06046
DEGNS	1.06046
AEKQS	1.06046
T	1.06046
DNT	1.06046
ST	1.06046
ILPV	1.06046
AITV	1.06046
LW	1.06046
AG	0.772779
E	0.654996
ADEG	0.654996
LP	0.654996
NS	0.654996
KRV	0.654996
ILTV	0.654996
DE	0.549635
DEK	0.549635
FILV	0.549635
EK	0.367314
EKR	0.367314
AS	0.367314
AGNS	0.367314
AGST	0.367314
AV	0.367314
ILV	0.367314
NONE	0.287271
G	0.287271
P	0.14417
ILMV	0.14417
AFILV	0
FILY	0
EKQR	-0.0381518
OTHER	-0.107145
KR	-0.155935
AILV	-0.192303
FY	-0.192303
AST	-0.644288
A	-4
AD	-4
AE	-4
ADE	-4
DG	-4
K	-4
AGK	-4
AL	-4
FL	-4
IL	-4
FIL	-4
KL	-4
LM	-4
DN	-4
DEN	-4
GN	-4
AGN	-4
DGN	-4
DEHN	-4
DEKN	-4
AP	-4
DEP	-4
KP	-4
AEKP	-4
ADEQ	-4
EKQ	-4
DEKQ	-4
AKR	-4
AEKR	-4
DEKR	-4
ADEKR	-4
GKR	-4
HKR	-4
EKLR	-4
DEKNR	-4
KQR	-4
AKQR	-4
DES	-4
AGS	-4
DEGS	-4
DEKS	-4
GNS	-4
EKRS	-4
AEKRS	-4
GT	-4
LT	-4
LRT	-4
DST	-4
DEST	-4
GST	-4
DNST	-4
PST	-4
AIV	-4
ALV	-4
FLV	-4
CILV	-4
GILV	-4
IKLV	-4
AILMV	-4
FILMV	-4
ITV	-4
HY	-4
FLY	-4
FLVY	-4
FILVY	-4
